# Supplementary material for: Nesprin-1α-Dependent Microtubule Nucleation from the Nuclear Envelope via Akap450 Is Necessary for Nuclear Positioning in Muscle Cells
Source: Curr Biol. 2017 Oct 9;27(19):2999–3009.e9. doi: 10.1016/j.cub.2017.08.031 (PMC5640514; doi:10.1016/j.cub.2017.08.031)
Supplement: Data S1. Proteins Identified in at Least 2 out of 3 BioID-Nesprin-1α Experiments, Related to Figure 1 — Average values are shown for the ratio of BioID affinity purifications performed on myoblasts or myotubes with biotin and doxycycline compared to with biotin and without doxycycline following normalization to the amount of bait. Proteins are ranked according to the ratio of the myotube to myoblast normalized average values. [file mmc5.xlsx]

## Sheet: Sheet2
Uniprot Accession	Protein Description	Gene ID	Average ratio MB +DOX/-DOX (2 to 3exp)	Average Ratio MT +DOX/-DOX (2 to 3Exp)	(SD) MB +DOX/-DOX (2 to 3 Exp)	(SD) MT +DOX/-DOX (2 to 3 Exp)	MT/MB	Protein Coverage	# Peptides	# PSMs	# Unique Peptides	# Protein Groups	# Razor Peptides	Score Mascot	# Peptides Mascot	# AAs	MW [kDa]	calc. pI
Q9CWE0	Mitochondrial fission regulator 1-like OS=Mus musculus GN=Mtfr1l PE=1 SV=1	Fam54b; Mtfr1l	8.51261	17.7863	6.45154	14.5557	2.08941	20.7612	5	21	5	1	0	446.536	5	289	31.706	6.1
Q9D845	Testis-expressed sequence 9 protein OS=Mus musculus GN=Tex9 PE=2 SV=1	Tex9	12.4765	13.5632	7.3236	4.90886	1.0871	12.1447	5	8	5	1	0	163.785	5	387	44.039	7.65
E9QQ25	Striated muscle-specific serine/threonine-protein kinase OS=Mus musculus GN=Speg PE=1 SV=1	Speg	1.99768	12.1033	0.858593	10.2791	6.05868	0.735745	2	5	2	1	0	127.73	2	3262	354.096	8.18
Q9CZH7	Matrix-remodeling-associated protein 7 OS=Mus musculus GN=Mxra7 PE=1 SV=2	Mxra7	5.35841	11.1855	1.68121	2.41062	2.08747	6.17978	2	3	2	1	0	54.34	2	178	19.445	4.26
A2AEH9	Protein Tmsb15a OS=Mus musculus GN=Tmsb15a PE=4 SV=1	Tmsb15a	0.961499	10.537	0.718623	0.693098	10.959	8.86076	1	4	1	1	0	38.65	1	79	8.904	9.09
Q99P72	Reticulon-4 OS=Mus musculus GN=Rtn4 PE=1 SV=2	Rtn4	5.06293	8.55321	2.16637	5.42221	1.68938	14.5439	12	28	12	1	0	386.543	12	1162	126.535	4.54
Q921C5	Protein bicaudal D homolog 2 OS=Mus musculus GN=Bicd2 PE=1 SV=1	Bicd2	4.41165	8.42205	1.45256	1.79362	1.90905	41.5854	39	113	33	1	7	1631.22	39	820	93.334	5.44
BID001	BirA-1 long isoform OS=Mus Musculus GN=BIRAV1L PE=1 SV=1		6.65833	8.31858	0.48818	1.91245	1.24935	56.6265	17	129	17	1	0	1940.4	17	332	36.49	5.64
Q6ZWR6	Nesprin-1 OS=Mus musculus GN=Syne1 PE=1 SV=2	Syne1	7.36795	8.2919	1.53481	1.47657	1.1254	4.5687	43	417	43	1	0	8049.64	43	8799	1009.29	5.59
Q64010	Adapter molecule crk OS=Mus musculus GN=Crk PE=1 SV=1	Crk	4.80033	8.06296	4.49371	7.16893	1.67967	6.25	2	2	2	1	0	38.95	2	304	33.794	5.55
Q70FJ1	A-kinase anchor protein 9 OS=Mus musculus GN=Akap9 PE=1 SV=2	Akap9	1.4269	7.94879	0.0965331	5.53798	5.57067	1.26416	5	7	5	1	0	79.2333	5	3797	435.943	5.03
Q8CD76	Kinesin light chain 1 OS=Mus musculus GN=Klc1 PE=1 SV=1	Klc1	3.73909	7.14608	0.731225	1.29444	1.91118	25.1623	16	39	12	1	4	709.561	16	616	69.452	5.96
P14069	Protein S100-A6 OS=Mus musculus GN=S100a6 PE=1 SV=3	S100a6	1.0014	7.14257	0.171419	1.60135	7.13256	10.1124	2	5	2	1	0	38.0095	2	89	10.044	5.48
E9Q9K8	Protein Akap6 OS=Mus musculus GN=Akap6 PE=1 SV=1	Akap6	2.16739	6.96444	0.422234	0.38102	3.21328	11.3134	24	67	24	1	0	964.301	24	2307	254.165	5.06
V9GXM1	ADP-ribosylation factor GTPase-activating protein 1 OS=Mus musculus GN=Arfgap1 PE=1 SV=1	Arfgap1	3.91664	6.58615	1.2906	2.10676	1.68158	3.30189	1	2	1	1	0	54.23	1	424	46.511	5.57
A2RS22	Coronin OS=Mus musculus GN=Coro1b PE=1 SV=1	Coro1b	3.31496	6.51715	0.712064	4.56511	1.96598	9.71074	5	14	5	1	0	120.37	5	484	53.878	5.78
E9Q616	Protein Ahnak OS=Mus musculus GN=Ahnak PE=1 SV=1	Ahnak	2.82316	6.41278	0.849161	2.22699	2.27149	40.3289	101	304	101	1	0	3936.38	101	5656	603.866	6.3
P50543	Protein S100-A11 OS=Mus musculus GN=S100a11 PE=1 SV=1	S100a11	1.13667	5.97123	0.453017	2.23645	5.25325	16.3265	2	5	2	1	0	51.5046	2	98	11.075	5.45
Q60598	Src substrate cortactin OS=Mus musculus GN=Cttn PE=1 SV=2	Cttn	3.49527	5.90323	1.57908	3.31405	1.68892	18.6813	11	18	11	1	0	262.737	11	546	61.212	5.4
Q91YS4	Kinesin light chain 2 OS=Mus musculus GN=Klc2 PE=1 SV=1	Klc2	3.33422	5.90076	1.53975	4.31199	1.76976	21.9709	12	20	9	1	0	209.17	12	619	68.378	7.06
Q80UU9	Membrane-associated progesterone receptor component 2 OS=Mus musculus GN=Pgrmc2 PE=1 SV=2	Pgrmc2	2.66162	5.87509	0.700105	0.381485	2.20734	40.553	7	19	7	1	0	255.333	7	217	23.32	5.15
Q91WL8	WW domain-containing oxidoreductase OS=Mus musculus GN=Wwox PE=1 SV=1	Wwox	3.0203	5.5741	0.679461	2.39641	1.84555	20.0483	8	11	8	1	0	122.89	8	414	46.483	7.02
P59325	Eukaryotic translation initiation factor 5 OS=Mus musculus GN=Eif5 PE=1 SV=1	Eif5; LOC100047658; LOC102641436	2.79729	5.19934	0.0891701	1.23284	1.85871	7.22611	4	6	4	1	0	78.8686	4	429	48.938	5.52
A0A0R4J0M9	Deubiquitinating protein VCIP135 OS=Mus musculus GN=Vcpip1 PE=1 SV=1	Vcpip1	3.886	5.1864	0.579492	2.21408	1.33464	8.77049	9	23	9	1	0	474.46	9	1220	134.358	7.17
Q9R0L6	Pericentriolar material 1 protein OS=Mus musculus GN=Pcm1 PE=1 SV=2	Pcm1	1.57722	5.07783	0.318378	3.00246	3.21948	9.53086	18	25	18	1	0	259.452	18	2025	228.706	5.01
Q9ERU9	E3 SUMO-protein ligase RanBP2 OS=Mus musculus GN=Ranbp2 PE=1 SV=2	Ranbp2	2.80359	5.02446	1.00735	1.08488	1.79215	13.4294	39	64	39	1	0	597.676	39	3053	340.907	6.18
E9QA16	Protein Cald1 OS=Mus musculus GN=Cald1 PE=1 SV=1		1.72522	4.78167	0.260216	2.00073	2.77164	27.2388	17	29	17	1	0	381.795	17	536	61.799	6.93
Q9WVA4	Transgelin-2 OS=Mus musculus GN=Tagln2 PE=1 SV=4	Tagln2	1.67941	4.21509	0.386022	1.39785	2.50986	15.0754	3	7	3	1	0	92.37	3	199	22.381	8.24
P37804	Transgelin OS=Mus musculus GN=Tagln PE=1 SV=3	Tagln	1.75705	4.11852	0.786993	0.0639808	2.34399	11.4428	2	2	2	1	0	35.85	2	201	22.561	8.81
Q61595	Kinectin OS=Mus musculus GN=Ktn1 PE=1 SV=1	Ktn1	1.95181	3.7988	0.807375	2.65893	1.9463	24.7928	37	58	3	1	33	493.315	37	1327	152.498	5.86
Q9D0A3	Arpin OS=Mus musculus GN=Arpin PE=1 SV=1	2610034B18Rik; Arpin	1.96956	3.76211	0.545418	2.59754	1.91013	9.29204	2	3	2	1	0	27.12	2	226	25.178	5.19
J3KMH5	Melanoma inhibitory activity protein 3 OS=Mus musculus GN=Mia3 PE=1 SV=1		2.95649	3.75006	1.04039	0.787031	1.26842	3.45711	3	4	3	1	0	101.93	3	781	87.154	8.81
Q9EP71	Ankycorbin OS=Mus musculus GN=Rai14 PE=1 SV=1	Rai14	1.9776	3.74346	0.854875	3.00563	1.89293	5.10725	5	5	5	1	0	35.92	5	979	108.785	6.27
P63242	Eukaryotic translation initiation factor 5A-1 OS=Mus musculus GN=Eif5a PE=1 SV=2	Eif5a	0.533276	3.73785	0.106137	2.79745	7.00922	12.987	2	3	2	1	0	39.03	2	154	16.821	5.24
Q3UL22	Chaperonin subunit 8 (Theta), isoform CRA_a OS=Mus musculus GN=Cct8 PE=1 SV=1	Cct8	1.45714	3.64779	0.937064	3.33012	2.50339	29.7445	16	29	16	1	0	405.633	16	548	59.518	5.62
Q9QYJ3	DnaJ homolog subfamily B member 1 OS=Mus musculus GN=Dnajb1 PE=1 SV=3	Dnajb1	2.04225	3.48716	1.16756	0.421653	1.70751	3.23529	1	2	1	1	0	48.43	1	340	38.143	8.63
Q4FZC9	Nesprin-3 OS=Mus musculus GN=Syne3 PE=1 SV=1	4831426I19Rik; Syne3	1.97226	3.42929	0.572224	0.354842	1.73876	7.07692	7	10	7	1	0	95.1907	7	975	111.966	6.33
Q6A065	Centrosomal protein of 170 kDa OS=Mus musculus GN=Cep170 PE=1 SV=2	Cep170	1.3762	3.24635	0.150527	2.88461	2.35893	1.88917	3	4	3	1	0	92.8089	3	1588	174.943	7.17
A0A0R4J1E2	Elongation factor 1-delta OS=Mus musculus GN=Eef1d PE=1 SV=1	Eef1d	2.26558	3.2408	0.216965	0.353012	1.43045	10	6	10	5	1	1	116.93	6	660	72.886	6.51
F8VPM7	ELKS/Rab6-interacting/CAST family member 1 OS=Mus musculus GN=Erc1 PE=1 SV=1	Erc1	2.94167	3.12673	0.599162	0.738908	1.06291	7.32143	7	10	7	1	0	225.809	7	1120	128.252	5.91
P08121	Collagen alpha-1(III) chain OS=Mus musculus GN=Col3a1 PE=1 SV=4	Col3a1	0.802333	3.06497	0.0220045	1.93418	3.82007	2.11749	2	4	2	1	0	67.4908	2	1464	138.858	6.52
Q6NZJ6	Eukaryotic translation initiation factor 4 gamma 1 OS=Mus musculus GN=Eif4g1 PE=1 SV=1	Eif4g1	1.20354	2.98875	0.455862	1.2795	2.48331	4.5	7	8	7	1	0	84.76	7	1600	175.967	5.4
Q9CRB2	H/ACA ribonucleoprotein complex subunit 2 OS=Mus musculus GN=Nhp2 PE=1 SV=1	Nhp2	0.60957	2.90668	0.271181	2.14264	4.76841	35.9477	4	10	4	1	0	245.951	4	153	17.236	8.41
Q99LB4	Capping protein (Actin filament), gelsolin-like OS=Mus musculus GN=Capg PE=1 SV=1	Capg	1.14768	2.90302	0.469921	2.41433	2.52947	9.74212	2	3	2	1	0	84.8733	2	349	38.745	6.95
Q8BFW7	Lipoma-preferred partner homolog OS=Mus musculus GN=Lpp PE=1 SV=1	Lpp	1.28672	2.84594	0.322385	0.244236	2.21177	7.99347	5	13	5	1	0	170.86	5	613	65.848	7.37
Q8BH80	Vesicle-associated membrane protein, associated protein B and C OS=Mus musculus GN=Vapb PE=1 SV=1	Vapb	1.75974	2.80707	0.997938	0.315029	1.59516	12.3457	4	4	4	1	0	50.3397	4	243	26.901	7.78
Q9CY58	Plasminogen activator inhibitor 1 RNA-binding protein OS=Mus musculus GN=Serbp1 PE=1 SV=2	Serbp1	1.37062	2.7934	0.666436	1.10705	2.03806	11.7936	4	5	4	1	0	53.17	4	407	44.687	8.54
P10107	Annexin A1 OS=Mus musculus GN=Anxa1 PE=1 SV=2	Anxa1	0.772319	2.73426	0.171053	1.10176	3.54033	7.80347	3	5	3	1	0	50.1016	3	346	38.71	7.37
Q6P5H2	Nestin OS=Mus musculus GN=Nes PE=1 SV=1	Nes	1.68272	2.71725	1.01062	1.29018	1.61479	13.8412	21	30	21	1	0	292.466	21	1864	207	4.34
Q61768	Kinesin-1 heavy chain OS=Mus musculus GN=Kif5b PE=1 SV=3	Kif5b	1.73337	2.69643	0.573277	0.413127	1.5556	15.2648	13	21	13	1	0	395.157	13	963	109.484	6.44
P26039	Talin-1 OS=Mus musculus GN=Tln1 PE=1 SV=2	Tln1	1.40083	2.61802	0.441227	0.823205	1.86891	7.94963	19	31	19	1	0	319.615	19	2541	269.653	6.18
P07091	Protein S100-A4 OS=Mus musculus GN=S100a4 PE=1 SV=1	S100a4	0.660298	2.58914	0.358587	1.05074	3.92117	16.8317	2	5	2	1	0	53.31	2	101	11.714	5.31
Q61029	Lamina-associated polypeptide 2, isoforms beta/delta/epsilon/gamma OS=Mus musculus GN=Tmpo PE=1 SV=4	Tmpo	1.18708	2.53965	0.0988043	0.149158	2.13941	5.30973	2	2	2	1	0	63.21	2	452	50.342	9.45
Q08093	Calponin-2 OS=Mus musculus GN=Cnn2 PE=1 SV=1	Cnn2	0.87861	2.52532	0.143925	0.516062	2.87422	15.082	4	6	4	1	0	192.663	4	305	33.134	7.62
Q9DCT8	Cysteine-rich protein 2 OS=Mus musculus GN=Crip2 PE=1 SV=1	Crip2	1.66018	2.51452	0.35186	0.290643	1.51461	14.4231	2	3	2	1	0	82.7833	2	208	22.712	8.63
F8WID5	Tropomyosin alpha-1 chain OS=Mus musculus GN=Tpm1 PE=1 SV=1		0.739752	2.4939	0.476474	1.7587	3.37127	35.8896	13	23	1	1	9	212.498	13	326	37.39	4.72
A2AFQ2	3-hydroxyacyl-CoA dehydrogenase type-2 OS=Mus musculus GN=Hsd17b10 PE=1 SV=1	Hsd17b10	0.861508	2.48341	0.168576	1.12554	2.88263	22.1402	5	6	5	1	0	57.11	5	271	28.356	8.76
P14602	Heat shock protein beta-1 OS=Mus musculus GN=Hspb1 PE=1 SV=3	Hspb1	0.729329	2.45516	0.362809	0.886616	3.36633	22.0096	4	6	4	1	0	92.0533	4	209	23	6.55
Q543N3	LIM and SH3 domain protein 1 OS=Mus musculus GN=Lasp1 PE=1 SV=1	Lasp1	1.66663	2.43837	0.803992	0.622374	1.46306	20.1521	5	7	5	1	0	91.24	5	263	29.975	7.05
Q3V3R1	Monofunctional C1-tetrahydrofolate synthase, mitochondrial OS=Mus musculus GN=Mthfd1l PE=1 SV=2	Mthfd1l	0.742565	2.39415	0.0229618	1.14744	3.22416	10.2354	10	15	9	1	1	252.108	10	977	105.662	7.02
Q61136	Serine/threonine-protein kinase PRP4 homolog OS=Mus musculus GN=Prpf4b PE=1 SV=3	Prpf4b	0.794127	2.37887	0.0422015	1.20921	2.99557	18.3714	18	35	18	1	0	512.423	18	1007	116.904	10.23
Q9ESX4	Nucleolar protein of 40 kDa OS=Mus musculus GN=Zcchc17 PE=1 SV=1	Zcchc17	0.670854	2.36462	0.357555	0.473386	3.52479	21.1618	6	11	6	1	0	88.0247	6	241	27.454	9.63
P14211	Calreticulin OS=Mus musculus GN=Calr PE=1 SV=1	Calr	0.564619	2.36041	0.306759	1.80684	4.18054	13.2212	6	12	6	1	0	151.125	6	416	47.965	4.49
Q62523	Zyxin OS=Mus musculus GN=Zyx PE=1 SV=2	Zyx	0.935846	2.34324	0.284045	0.0541543	2.50387	15.9574	7	13	7	1	0	305.71	7	564	60.507	6.4
Q9QXS1	Plectin OS=Mus musculus GN=Plec PE=1 SV=3	Plec	0.970546	2.27815	0.177444	0.784386	2.34729	19.8039	93	125	93	1	0	869.781	93	4691	533.861	5.96
B2RTM0	Histone H4 OS=Mus musculus GN=Hist2h4 PE=1 SV=1	Hist4h4; Hist1h4a; Hist1h4k; Hist1h4c; Hist1h4i; Hist1h4n; Hist1h4h; Hist1h4f; Hist1h4j; Hist1h4b; Hist1h4m; Hist1h4d; Hist2h4; LOC100862646; LOC102641229	0.605901	2.24928	0.477339	1.98065	3.71229	43.6893	6	77	6	1	0	1773.28	6	103	11.36	11.36
D3Z0X5	Pleckstrin homology-like domain family B member 1 OS=Mus musculus GN=Phldb1 PE=1 SV=1		2.04298	2.23497	0.875502	0.282717	1.09398	3.79572	6	7	6	1	0	77.97	6	1449	158.595	9.11
E9PWE8	Dihydropyrimidinase-related protein 3 OS=Mus musculus GN=Dpysl3 PE=1 SV=1	Dpysl3	1.06093	2.22665	0.331842	0.49177	2.09878	18.8873	11	22	9	1	2	296.362	11	683	73.838	6.46
B1AUX2	Host cell factor 1 OS=Mus musculus GN=Hcfc1 PE=1 SV=1	Hcfc1	1.44582	2.22135	0.127169	0.2935	1.5364	2.3445	3	6	3	1	0	55.58	3	2090	214.917	6.89
P15532	Nucleoside diphosphate kinase A OS=Mus musculus GN=Nme1 PE=1 SV=1	Nme1	1.01634	2.219	0.685592	0.0556481	2.18332	13.1579	2	2	2	1	0	17.27	2	152	17.197	7.37
Q9Z2I9	Succinyl-CoA ligase [ADP-forming] subunit beta, mitochondrial OS=Mus musculus GN=Sucla2 PE=1 SV=2	Sucla2	0.824708	2.20442	0.0880368	0.959305	2.67297	21.8143	11	13	11	1	0	210.98	11	463	50.082	7.01
D3Z722	40S ribosomal protein S19 OS=Mus musculus GN=Rps19 PE=1 SV=1		0.52787	2.19359	0.236198	0.32897	4.15554	12.2642	3	5	3	1	0	65.86	3	212	23.09	10.46
Q91VD9	NADH-ubiquinone oxidoreductase 75 kDa subunit, mitochondrial OS=Mus musculus GN=Ndufs1 PE=1 SV=2	Ndufs1	0.814439	2.18826	0.00527478	0.77062	2.68683	5.77717	4	4	4	1	0	69.7533	4	727	79.726	5.72
P50446	Keratin, type II cytoskeletal 6A OS=Mus musculus GN=Krt6a PE=1 SV=3	Krt6a	2.71377	2.16858	3.37922	0.548839	0.799101	27.6673	18	75	3	1	8	710.164	18	553	59.299	7.94
Q9Z2I8	Succinyl-CoA ligase [GDP-forming] subunit beta, mitochondrial OS=Mus musculus GN=Suclg2 PE=1 SV=3	Suclg2	0.746542	2.16292	0.0475415	0.696958	2.89725	13.8568	6	8	6	1	0	167.84	6	433	46.811	7.02
P27546	Microtubule-associated protein 4 OS=Mus musculus GN=Map4 PE=1 SV=3	Map4; Mtap4	1.47955	2.14816	0.340936	0.151061	1.4519	11.1111	10	13	10	1	0	167.47	10	1125	117.357	4.98
Q9QYB1	Chloride intracellular channel protein 4 OS=Mus musculus GN=Clic4 PE=1 SV=3	Clic4	0.731159	2.14648	0.332609	1.25329	2.93572	12.6482	3	5	3	1	0	52.8	3	253	28.711	5.59
Q9QXK3	Coatomer subunit gamma-2 OS=Mus musculus GN=Copg2 PE=1 SV=1	Copg2	1.66578	2.144	0.648595	0.636498	1.28709	5.62572	5	6	3	1	2	70.98	5	871	97.617	5.8
Q8BTM8	Filamin-A OS=Mus musculus GN=Flna PE=1 SV=5	Flna	0.868959	2.13939	0.0993782	0.348841	2.46201	20.3249	45	74	41	1	4	1276.02	45	2647	281.046	6.04
P49817	Caveolin-1 OS=Mus musculus GN=Cav1 PE=1 SV=1	Cav1	1.14968	2.13579	0.647925	0.0380323	1.85773	8.98876	2	4	2	1	0	36.1333	2	178	20.525	6.02
Q99LX5	Multiple myeloma tumor-associated protein 2 homolog OS=Mus musculus GN=Mmtag2 PE=2 SV=1	2310033P09Rik	0.760333	2.12992	0.0910486	0.799983	2.80129	20.3846	4	8	4	1	0	203.837	4	260	29.281	9.86
Q61335	B-cell receptor-associated protein 31 OS=Mus musculus GN=Bcap31 PE=1 SV=4	Bcap31	1.0935	2.12829	0.0875993	0.825735	1.9463	7.7551	2	3	2	1	0	61.8933	2	245	27.939	8.7
P45952	Medium-chain specific acyl-CoA dehydrogenase, mitochondrial OS=Mus musculus GN=Acadm PE=1 SV=1	Acadm	0.744994	2.12148	0.0784902	0.613871	2.84765	18.7648	8	11	8	1	0	224.385	8	421	46.452	8.37
Q542P5	Carbonyl reductase 2, isoform CRA_b OS=Mus musculus GN=Cbr2 PE=1 SV=1	Cbr2	1.07952	2.11935	0.313594	0.260727	1.96325	11.8852	3	3	3	1	0	37.88	3	244	25.942	9.01
Q9WUM5	Succinyl-CoA ligase [ADP/GDP-forming] subunit alpha, mitochondrial OS=Mus musculus GN=Suclg1 PE=1 SV=4	Suclg1	0.883229	2.11223	0.0599048	0.920586	2.39148	7.22543	2	5	2	1	0	153.23	2	346	36.132	9.39
P50544	Very long-chain specific acyl-CoA dehydrogenase, mitochondrial OS=Mus musculus GN=Acadvl PE=1 SV=3	Acadvl	0.861187	2.10457	0.149859	0.282623	2.44381	10.2134	7	10	7	1	0	127.105	7	656	70.831	8.75
Q8BGT5	Alanine aminotransferase 2 OS=Mus musculus GN=Gpt2 PE=1 SV=1	Gpt2	0.818336	2.09851	0.0340073	1.08101	2.56437	13.2184	6	6	6	1	0	65.27	6	522	57.906	8
Q52KI8	Serine/arginine repetitive matrix protein 1 OS=Mus musculus GN=Srrm1 PE=1 SV=2	Srrm1	1.07452	2.06438	0.343677	0.727437	1.9212	23.3615	19	42	19	1	0	862.246	19	946	106.798	11.87
Q8BWT1	3-ketoacyl-CoA thiolase, mitochondrial OS=Mus musculus GN=Acaa2 PE=1 SV=3	Acaa2	0.859822	2.05855	0.0991743	0.697299	2.39416	17.1285	6	10	6	1	0	185.14	6	397	41.803	8.09
P56383	ATP synthase F(0) complex subunit C2, mitochondrial OS=Mus musculus GN=Atp5g2 PE=2 SV=2	Atp5g2	0.890964	2.05778	0.313263	1.85063	2.30961	4.79452	1	4	1	1	0	34.0192	1	146	15.466	10.35
O35857	Mitochondrial import inner membrane translocase subunit TIM44 OS=Mus musculus GN=Timm44 PE=1 SV=2	Timm44	0.886597	2.05077	0.0386886	0.0306771	2.31308	7.74336	4	4	4	1	0	51.9321	4	452	51.059	8.13
P62983	Ubiquitin-40S ribosomal protein S27a OS=Mus musculus GN=Rps27a PE=1 SV=2	Rps27a; Rps27a-ps2; LOC100042019	0.877242	2.04835	0.187611	0.431571	2.33498	48.7179	7	45	3	1	4	857.655	7	156	17.939	9.64
Q5SS40	14-3-3 protein epsilon OS=Mus musculus GN=Ywhae PE=1 SV=1	Ywhae	0.5358	2.04309	0.0671188	1.1118	3.81315	19.6078	5	8	2	1	0	90.0457	5	255	29.155	4.74
Q64727	Vinculin OS=Mus musculus GN=Vcl PE=1 SV=4	Vcl	0.866878	2.04039	0.113984	0.0379042	2.35372	6.4728	6	10	6	1	0	202.219	6	1066	116.644	6
Q61578	NADPH:adrenodoxin oxidoreductase, mitochondrial OS=Mus musculus GN=Fdxr PE=1 SV=1	Fdxr	0.972002	2.01262	0.0707687	0.484384	2.0706	5.06073	2	2	2	1	0	45.09	2	494	54.168	8.66
P07356	Annexin A2 OS=Mus musculus GN=Anxa2 PE=1 SV=2	Anxa2	0.816468	2.00154	0.112596	0.852263	2.45147	36.5782	13	34	13	1	0	532.961	13	339	38.652	7.69
Q99PT1	Rho GDP-dissociation inhibitor 1 OS=Mus musculus GN=Arhgdia PE=1 SV=3	Arhgdia	0.819474	1.99513	0.324647	0.726923	2.43465	7.84314	1	3	1	1	0	81.6667	1	204	23.393	5.2
H3BL37	Treacle protein OS=Mus musculus GN=Tcof1 PE=1 SV=1	Tcof1	0.920068	1.99255	0.111196	0.615261	2.16565	23.3038	29	57	29	1	0	669.502	29	1356	138.473	9.26
F8WGL3	Cofilin-1 OS=Mus musculus GN=Cfl1 PE=1 SV=1		0.759927	1.99054	0.299273	0.019687	2.61938	30.3965	6	15	6	1	0	95.8367	6	227	24.561	8.03
Q9DCW4	Electron transfer flavoprotein subunit beta OS=Mus musculus GN=Etfb PE=1 SV=3	Etfb	0.783642	1.98973	0.0749034	0.63462	2.53908	23.1373	5	7	5	1	0	161.15	5	255	27.606	8.1
G5E8N5	L-lactate dehydrogenase OS=Mus musculus GN=Ldha PE=1 SV=1	Ldha	0.592565	1.97942	0.161496	1.29749	3.34044	18.0055	6	12	6	1	0	202.887	6	361	39.733	8.35
H9KV00	Protein SON OS=Mus musculus GN=Son PE=1 SV=1	Son	0.809786	1.97105	0.0409844	0.102032	2.43403	21.2757	39	106	39	1	0	2119	39	2477	268.652	5.71
P97868	E3 ubiquitin-protein ligase RBBP6 OS=Mus musculus GN=Rbbp6 PE=1 SV=5	Rbbp6	0.749951	1.96839	0.00441672	0.584563	2.6247	11.1732	20	28	20	1	0	304.27	20	1790	199.466	9.63
Q9Z110	Delta-1-pyrroline-5-carboxylate synthase OS=Mus musculus GN=Aldh18a1 PE=1 SV=2	Aldh18a1	0.777206	1.95863	0.0122846	0.530741	2.52009	10.6918	10	14	10	1	0	83.6399	10	795	87.212	7.55
A0A0R4J0G0	Phosphoenolpyruvate carboxykinase [GTP], mitochondrial OS=Mus musculus GN=Pck2 PE=1 SV=1	Pck2	0.966942	1.95426	0.213727	0.504608	2.02107	14.6927	8	9	8	1	0	181.067	8	667	73.371	7.74
Q8CI51	PDZ and LIM domain protein 5 OS=Mus musculus GN=Pdlim5 PE=1 SV=4	Pdlim5	1.12934	1.95329	0.324537	0.100404	1.72958	10.9983	5	7	5	1	0	125.803	5	591	63.259	8.25
P35486	Pyruvate dehydrogenase E1 component subunit alpha, somatic form, mitochondrial OS=Mus musculus GN=Pdha1 PE=1 SV=1	Pdha1	0.767643	1.94978	0.0710764	0.472525	2.53996	10	4	6	4	1	0	66.5	4	390	43.204	8.19
Q3U7R1	Extended synaptotagmin-1 OS=Mus musculus GN=Esyt1 PE=1 SV=2	Esyt1	1.55256	1.94494	0.443429	0.783334	1.25273	7.32601	7	9	7	1	0	103.767	7	1092	121.478	5.95
P16045	Galectin-1 OS=Mus musculus GN=Lgals1 PE=1 SV=3	Lgals1	0.627983	1.94065	0.352892	1.043	3.09029	37.7778	6	12	6	1	0	80.295	6	135	14.856	5.49
Q922Q8	Leucine-rich repeat-containing protein 59 OS=Mus musculus GN=Lrrc59 PE=1 SV=1	Lrrc59	1.04467	1.93954	0.250885	0.279741	1.8566	11.4007	4	5	4	1	0	56.22	4	307	34.856	9.52
P58252	Elongation factor 2 OS=Mus musculus GN=Eef2 PE=1 SV=2	Eef2	0.87158	1.93632	0.226935	0.810769	2.22162	19.3473	17	45	17	1	0	657.902	17	858	95.253	6.83
Q8BVQ9	26S protease regulatory subunit 7 OS=Mus musculus GN=Psmc2 PE=1 SV=1	Psmc2	1.29145	1.92421	0.490646	0.641739	1.48996	18.5263	8	10	8	1	0	156.986	8	475	52.833	6.28
Q9R112	Sulfide:quinone oxidoreductase, mitochondrial OS=Mus musculus GN=Sqrdl PE=1 SV=3	Sqrdl	0.894456	1.92372	0.145894	0.0384494	2.15072	14.6667	5	8	5	1	0	161.152	5	450	50.25	9.09
Q60605	Myosin light polypeptide 6 OS=Mus musculus GN=Myl6 PE=1 SV=3	Myl6	0.849164	1.92346	0.375466	1.10039	2.26513	64.9007	10	56	9	1	2	1126.83	10	151	16.919	4.65
Q61171	Peroxiredoxin-2 OS=Mus musculus GN=Prdx2 PE=1 SV=3	Prdx2	0.704058	1.92269	0.432479	0.844194	2.73088	26.7677	5	9	5	1	0	122.523	5	198	21.765	5.41
P47738	Aldehyde dehydrogenase, mitochondrial OS=Mus musculus GN=Aldh2 PE=1 SV=1	Aldh2	0.82101	1.92064	0.116109	0.661464	2.33936	18.3044	10	14	10	1	0	225.411	10	519	56.502	7.62
Q04750	DNA topoisomerase 1 OS=Mus musculus GN=Top1 PE=1 SV=2	Top1	0.872115	1.91885	0.134615	0.420027	2.20022	28.1617	23	47	23	1	0	435.413	23	767	90.819	9.33
P43275	Histone H1.1 OS=Mus musculus GN=Hist1h1a PE=1 SV=2	Hist1h1a	0.839392	1.91092	0.385031	0.59974	2.27655	29.5775	7	29	5	1	0	546.011	7	213	21.772	10.93
Q80UG5	Septin-9 OS=Mus musculus GN=Sept9 PE=1 SV=1	Sept9	0.982577	1.90666	0.250348	0.448771	1.94047	11.6638	6	8	6	1	0	109.493	6	583	65.534	8.9
A0A0R4J124	SRSF protein kinase 2 OS=Mus musculus GN=Srpk2 PE=1 SV=1	Srpk2	0.814623	1.90573	0.218257	0.427213	2.3394	7.91789	6	7	3	1	3	82.7	6	682	76.837	4.91
P17751	Triosephosphate isomerase OS=Mus musculus GN=Tpi1 PE=1 SV=4	Tpi1	0.650529	1.88683	0.416274	0.672337	2.90045	12.709	3	7	3	1	0	196.069	3	299	32.171	5.74
Q8VCW8	Acyl-CoA synthetase family member 2, mitochondrial OS=Mus musculus GN=Acsf2 PE=1 SV=1	Acsf2	0.861231	1.8862	0.0933449	0.497295	2.19012	4.22764	3	4	3	1	0	37.56	3	615	67.907	8.18
P38647	Stress-70 protein, mitochondrial OS=Mus musculus GN=Hspa9 PE=1 SV=3	Hspa9	0.692406	1.88466	0.0905039	1.24417	2.7219	34.9043	23	71	22	1	2	1120.72	23	679	73.416	6.07
Q3UL36	Arginine and glutamate-rich protein 1 OS=Mus musculus GN=Arglu1 PE=1 SV=2	Arglu1	1.27607	1.88042	1.09763	0.577436	1.4736	35.7934	18	76	18	1	0	197.502	18	271	32.868	10.36
Q60847	Collagen alpha-1(XII) chain OS=Mus musculus GN=Col12a1 PE=2 SV=3	Col12a1	1.20301	1.87815	0.555809	0.842948	1.56121	0.673077	2	2	2	1	0	17.78	2	3120	340.004	5.64
Q99L04	Dehydrogenase/reductase SDR family member 1 OS=Mus musculus GN=Dhrs1 PE=1 SV=1	Dhrs1	0.780953	1.87606	0.140794	0.342882	2.40227	7.34824	2	5	2	1	0	136.27	2	313	33.983	8.35
O54774	AP-3 complex subunit delta-1 OS=Mus musculus GN=Ap3d1 PE=1 SV=1	Ap3d1	0.971276	1.86752	0.0934198	0.703022	1.92275	26.9391	34	61	34	1	0	583.34	34	1199	134.996	7.37
Q32P04	Keratin 5 OS=Mus musculus GN=Krt5 PE=1 SV=2	Krt5	1.41306	1.86511	1.20691	0.444833	1.31991	24.4828	19	88	7	1	6	492.455	19	580	61.729	7.75
P48678	Prelamin-A/C OS=Mus musculus GN=Lmna PE=1 SV=2	Lmna	0.687616	1.85371	0.19405	0.341948	2.69586	43.0075	27	66	26	1	1	769.21	27	665	74.193	6.98
Q3SYP5	Keratin 16 OS=Mus musculus GN=Krt16 PE=1 SV=1	Krt16	2.09233	1.84897	2.07349	0.213778	0.883688	13.4328	7	60	3	1	0	794.873	7	469	51.574	5.2
E9QPD7	Pyruvate carboxylase OS=Mus musculus GN=Pcx PE=1 SV=1	Pcx	0.878598	1.84846	0.173594	0.835314	2.10388	58.4394	61	676	61	1	0	13091.4	61	1179	129.749	6.71
D3YVN7	Elongation factor Tu OS=Mus musculus GN=Gm9755 PE=3 SV=1	Gm9755	0.737063	1.84385	0.0557654	0.778631	2.50161	28.7611	12	16	12	1	0	185.444	12	452	49.507	7.56
Q61781	Keratin, type I cytoskeletal 14 OS=Mus musculus GN=Krt14 PE=1 SV=2	Krt14	1.09269	1.83446	0.562039	0.615919	1.67885	28.719	15	84	1	1	6	949.886	15	484	52.834	5.17
Q80SY5	Pre-mRNA-splicing factor 38B OS=Mus musculus GN=Prpf38b PE=1 SV=1	Prpf38b	1.14899	1.83034	0.625067	0.39462	1.593	10.8856	6	12	6	1	0	244.197	6	542	63.715	10.54
Q3U9G9	Lamin-B receptor OS=Mus musculus GN=Lbr PE=1 SV=2	Lbr	1.80426	1.82793	1.17386	0.267942	1.01312	9.26518	7	8	7	1	0	159.423	7	626	71.395	9.36
Q5SW88	Protein Rab1a OS=Mus musculus GN=Rab1a PE=1 SV=1	Rab1; Rab1a	0.89053	1.81775	0.129229	0.378712	2.0412	41.5842	9	20	5	1	4	410.225	9	202	22.358	6.21
P42208	Septin-2 OS=Mus musculus GN=Sept2 PE=1 SV=2	Sept2	0.907299	1.81008	0.235887	0.68491	1.99502	6.6482	3	4	3	1	0	33.43	3	361	41.499	6.55
Q99JY0	Trifunctional enzyme subunit beta, mitochondrial OS=Mus musculus GN=Hadhb PE=1 SV=1	Hadhb	0.814352	1.8092	0.0671872	0.370406	2.22165	9.47368	5	7	5	1	0	63.22	5	475	51.353	9.38
F8VPV0	Pericentrin OS=Mus musculus GN=Pcnt PE=1 SV=1	Pcnt	0.965222	1.80739	0.36234	0.104356	1.87251	0.754458	2	2	2	1	0	48.95	2	2916	331.134	5.38
Q9CQN1	Heat shock protein 75 kDa, mitochondrial OS=Mus musculus GN=Trap1 PE=1 SV=1	Trap1	0.826472	1.80604	0.00387359	0.325204	2.18525	21.3881	14	25	13	1	0	330.35	14	706	80.159	6.68
F6VW30	14-3-3 protein theta (Fragment) OS=Mus musculus GN=Ywhaq PE=1 SV=1		0.578547	1.79958	0.220371	0.374546	3.11051	17.8218	6	16	1	1	1	194.301	6	303	34.327	6.38
O88844	Isocitrate dehydrogenase [NADP] cytoplasmic OS=Mus musculus GN=Idh1 PE=1 SV=2	Idh1	0.878178	1.79911	0.29852	0.479808	2.04869	5.55556	3	4	3	1	0	58.7367	3	414	46.644	7.17
A2A6A1	G patch domain-containing protein 8 OS=Mus musculus GN=Gpatch8 PE=1 SV=1	Gpatch8	1.12375	1.79538	0.270756	0.176787	1.59768	3.72093	4	6	4	1	0	136.58	4	1505	164.888	7.64
A0A0R4J083	Long-chain-specific acyl-CoA dehydrogenase, mitochondrial OS=Mus musculus GN=Acadl PE=1 SV=1	Acadl	0.768787	1.79435	0.168499	0.198314	2.334	10.9302	4	5	4	1	0	112.63	4	430	47.866	8.15
C6AAF2	60 kDa chaperonin OS=Bartonella grahamii (strain as4aup) GN=groL PE=3 SV=1	groEL; Bgr_17760	0.919297	1.79176	0.0242455	0.261991	1.94905	11.7002	6	9	6	1	0	83.3835	6	547	57.619	5.22
Q9DAW9	Calponin-3 OS=Mus musculus GN=Cnn3 PE=1 SV=1	Cnn3	0.882938	1.78635	0.421143	0.169244	2.02318	8.18182	2	4	2	1	0	127.67	2	330	36.406	5.72
Q9D051	Pyruvate dehydrogenase E1 component subunit beta, mitochondrial OS=Mus musculus GN=Pdhb PE=1 SV=1	Pdhb	0.863487	1.78138	0.255046	0.477271	2.06301	22.5627	7	13	7	1	0	193.28	7	359	38.912	6.87
O88569	Heterogeneous nuclear ribonucleoproteins A2/B1 OS=Mus musculus GN=Hnrnpa2b1 PE=1 SV=2	Hnrnpa2b1	0.61972	1.77991	0.0322043	0.812849	2.87213	20.1133	7	14	6	1	1	186.948	7	353	37.38	8.95
P54071	Isocitrate dehydrogenase [NADP], mitochondrial OS=Mus musculus GN=Idh2 PE=1 SV=3	Idh2	0.605449	1.7799	0.172172	0.851563	2.9398	7.07965	3	4	3	1	0	116.85	3	452	50.874	8.69
P63101	14-3-3 protein zeta/delta OS=Mus musculus GN=Ywhaz PE=1 SV=1	Ywhaz	0.648292	1.77727	0.356156	0.786066	2.74147	28.9796	7	19	3	1	4	253.181	7	245	27.754	4.79
Q3UMA3	Hepatocyte growth factor-regulated tyrosine kinase substrate OS=Mus musculus GN=Hgs PE=1 SV=1	Hgs	0.770055	1.77154	0.106708	0.187187	2.30053	2.19072	2	2	2	1	0	33.81	2	776	86.089	6.16
Q8BMS1	Trifunctional enzyme subunit alpha, mitochondrial OS=Mus musculus GN=Hadha PE=1 SV=1	Hadha	0.747851	1.7702	0.091637	1.03314	2.36705	17.038	12	16	12	1	0	198.392	12	763	82.617	9.14
Q9D0F4	NF-kappa-B-activating protein OS=Mus musculus GN=Nkap PE=2 SV=1	Nkap	0.87962	1.76852	0.230958	0.273496	2.01055	12.2892	4	10	4	1	0	170.13	4	415	47.199	10.13
Q5FW97	Alpha-enolase OS=Mus musculus GN=EG433182 PE=1 SV=1	Eno1; Gm5506; Eno1b	0.652541	1.76511	0.250009	0.949676	2.70497	62.6728	22	115	10	1	15	1654.93	22	434	47.111	6.8
B9EHN0	Ubiquitin-activating enzyme E1, Chr X OS=Mus musculus GN=Uba1 PE=1 SV=1	Uba1	0.693064	1.76481	0.0836358	0.751109	2.54639	3.11909	4	6	4	1	0	37.6673	4	1058	117.734	5.66
Q9CZD3	Glycine--tRNA ligase OS=Mus musculus GN=Gars PE=1 SV=1	Gars	0.790501	1.76237	0.158645	0.46764	2.22943	6.72154	5	5	5	1	0	74.13	5	729	81.826	6.65
Q7TPR4	Alpha-actinin-1 OS=Mus musculus GN=Actn1 PE=1 SV=1	Actn1	0.767279	1.76097	0.161609	0.607717	2.29509	3.47534	3	5	3	1	0	96.83	3	892	103.004	5.38
B1AQ77	Keratin 15, isoform CRA_a OS=Mus musculus GN=Krt15 PE=1 SV=1	Krt15	1.00916	1.76041	0.46842	0.618313	1.74444	12.2807	8	96	3	1	0	596.929	8	456	49.463	4.86
Q6IME9	Keratin, type II cytoskeletal 72 OS=Mus musculus GN=Krt72 PE=3 SV=1	Krt72; Krt72-ps	1.00464	1.7586	0.469532	0.400108	1.75047	11.5385	6	13	4	1	0	108.961	6	520	56.715	7.4
P97351	40S ribosomal protein S3a OS=Mus musculus GN=Rps3a PE=1 SV=3	Rps3a; Rps3a1	0.649404	1.75848	0.101805	0.141157	2.70784	12.8788	4	5	4	1	0	70.826	4	264	29.866	9.73
Q07417	Short-chain specific acyl-CoA dehydrogenase, mitochondrial OS=Mus musculus GN=Acads PE=1 SV=2	Acads	0.931513	1.75808	0.0717362	0.353135	1.88733	16.0194	6	9	6	1	0	58.9838	6	412	44.861	8.47
Q497I4	Keratin, type I cuticular Ha5 OS=Mus musculus GN=Krt35 PE=1 SV=1	Krt35	4.66294	1.75597	5.50678	0.221998	0.37658	8.13187	4	5	2	1	0	45.43	4	455	50.497	4.97
Q3ULU3	Branched-chain-amino-acid aminotransferase OS=Mus musculus GN=Bcat2 PE=1 SV=1	Bcat2	0.848997	1.75196	0.0355945	0.667014	2.06356	5.59796	2	3	2	1	0	86.1567	2	393	44.099	8.29
Q8BTI8	Serine/arginine repetitive matrix protein 2 OS=Mus musculus GN=Srrm2 PE=1 SV=3	Srrm2	0.559455	1.74548	0.00295591	0.668431	3.11997	27.8579	63	172	54	1	10	2038.37	63	2703	294.666	12.03
Q6IFX2	Keratin, type I cytoskeletal 42 OS=Mus musculus GN=Krt42 PE=1 SV=1	Krt42	2.41259	1.74397	2.59092	0.271274	0.722864	29.4248	15	63	6	1	0	710.316	15	452	50.102	5.16
Q149Z9	Histone H1.3 OS=Mus musculus GN=Hist1h1d PE=1 SV=1	Hist1h1d	0.926731	1.74316	0.415288	0.154181	1.88098	44.7964	13	114	2	1	12	2165.34	13	221	22.086	11.03
P78371	T-complex protein 1 subunit beta OS=Homo sapiens GN=CCT2 PE=1 SV=4	CCT2	0.662215	1.73704	0.0389637	0.393042	2.62307	4.48598	2	6	2	1	0	62.79	2	535	57.452	6.46
P63017	Heat shock cognate 71 kDa protein OS=Mus musculus GN=Hspa8 PE=1 SV=1	Hspa8	0.774684	1.7352	0.104993	0.698567	2.23988	36.9969	23	58	14	1	9	689.923	23	646	70.827	5.52
Q3TTY5	Keratin, type II cytoskeletal 2 epidermal OS=Mus musculus GN=Krt2 PE=1 SV=1	Krt2	1.4502	1.7312	1.08374	0.52026	1.19377	8.34512	9	57	3	1	0	578.681	9	707	70.88	8.06
Q9D0E1	Heterogeneous nuclear ribonucleoprotein M OS=Mus musculus GN=Hnrnpm PE=1 SV=3	Hnrnpm	0.529741	1.72732	0.19224	0.407224	3.26069	11.2483	11	14	11	1	0	160.291	11	729	77.597	8.63
P17742	Peptidyl-prolyl cis-trans isomerase A OS=Mus musculus GN=Ppia PE=1 SV=2	Ppia	0.66468	1.72578	0.308436	0.28309	2.5964	26.2195	5	8	5	1	0	65.4491	5	164	17.96	7.9
P31001	Desmin OS=Mus musculus GN=Des PE=1 SV=3	Des	0.754585	1.72542	0.115741	0.225864	2.28658	50.7463	26	123	22	1	0	1174.05	26	469	53.465	5.27
Q3UDZ1	Ras homolog gene family, member G OS=Mus musculus GN=Rhog PE=1 SV=1	Rhog	0.93264	1.72509	0.0532597	0.0257819	1.84969	23.5602	4	4	3	1	1	78.86	4	191	21.295	8.12
Q9QWL7	Keratin, type I cytoskeletal 17 OS=Mus musculus GN=Krt17 PE=1 SV=3	Krt17	1.18967	1.72478	0.770591	0.28818	1.44979	27.0208	15	89	1	1	18	826.994	15	433	48.132	5.06
Q8CGK3	Lon protease homolog, mitochondrial OS=Mus musculus GN=Lonp1 PE=1 SV=2	Lonp1	0.636172	1.71959	0.110526	1.02302	2.70303	9.16754	8	12	8	1	0	162.74	8	949	105.776	6.57
Q3U186	Probable arginine--tRNA ligase, mitochondrial OS=Mus musculus GN=Rars2 PE=1 SV=1	Rars2	0.78111	1.71893	0.066789	0.126607	2.20062	3.63322	2	3	2	1	0	42.24	2	578	65.295	8.02
P52480	Pyruvate kinase PKM OS=Mus musculus GN=Pkm PE=1 SV=4	Pkm	0.861213	1.71627	0.260668	0.756108	1.99286	35.2166	15	46	15	1	0	840.815	15	531	57.808	7.47
Q99LC5	Electron transfer flavoprotein subunit alpha, mitochondrial OS=Mus musculus GN=Etfa PE=1 SV=2	Etfa	0.7944	1.71566	0.220032	1.06332	2.15969	25.2252	7	12	7	1	0	220.089	7	333	34.988	8.38
Q80X90	Filamin-B OS=Mus musculus GN=Flnb PE=1 SV=3	Flnb	0.835918	1.7134	0.0142489	0.399174	2.04973	4.84243	12	13	7	1	0	164.392	12	2602	277.651	5.71
Q4VAG4	60S ribosomal protein L22 OS=Mus musculus GN=Rpl22 PE=1 SV=1	Rpl22; LOC100047372; LOC100504863; LOC102642602	0.895186	1.70218	0.17947	0.276293	1.90148	18.75	2	7	2	1	0	211.174	2	128	14.75	9.19
P02535	Keratin, type I cytoskeletal 10 OS=Mus musculus GN=Krt10 PE=1 SV=3	Krt10	1.12499	1.69929	0.536264	0.54934	1.5105	11.4035	9	133	8	1	0	2314.48	9	570	57.735	5.11
P63038	60 kDa heat shock protein, mitochondrial OS=Mus musculus GN=Hspd1 PE=1 SV=1	Hspd1	0.653401	1.69447	0.210231	0.733363	2.59331	21.466	11	22	11	1	0	326.697	11	573	60.917	6.18
P14685	26S proteasome non-ATPase regulatory subunit 3 OS=Mus musculus GN=Psmd3 PE=1 SV=3	Psmd3	1.04237	1.69426	0.158573	0.116272	1.62539	18.6792	8	8	8	1	0	119.88	8	530	60.68	8.44
A2AEX6	Four and a half LIM domains protein 1 OS=Mus musculus GN=Fhl1 PE=1 SV=1	Fhl1	1.10041	1.68639	0.0494934	0.14092	1.53251	21.6828	7	14	2	1	5	222.223	7	309	35.056	8.44
Q9DCL9	Multifunctional protein ADE2 OS=Mus musculus GN=Paics PE=1 SV=4	Paics	0.799688	1.68369	0.180324	0.660996	2.10543	4.23529	2	4	2	1	0	43.38	2	425	46.976	7.23
P13020	Gelsolin OS=Mus musculus GN=Gsn PE=1 SV=3	Gsn	0.838763	1.67662	0.16263	1.02676	1.99891	8.84615	7	21	7	1	0	275.173	7	780	85.888	6.18
P21550	Beta-enolase OS=Mus musculus GN=Eno3 PE=1 SV=3	Eno3	0.660401	1.67294	0.197701	0.653794	2.53323	29.9539	11	34	5	1	1	704.971	11	434	46.995	7.18
C6ACT4	Elongation factor Tu OS=Bartonella grahamii (strain as4aup) GN=tuf1 PE=3 SV=1	tuf2; tuf1; Bgr_06850; Bgr_13280	0.705776	1.67248	0.287766	0.37772	2.36971	6.13811	3	3	3	1	0	41.04	3	391	42.811	5.38
F2Z456	NADH-cytochrome b5 reductase OS=Mus musculus GN=Cyb5r3 PE=1 SV=1		0.643234	1.6689	0.248454	0.0977867	2.59455	27.476	8	22	8	1	0	267.54	8	313	34.907	9.1
Q9Z204	Heterogeneous nuclear ribonucleoproteins C1/C2 OS=Mus musculus GN=Hnrnpc PE=1 SV=1	Hnrnpc	0.763446	1.66794	0.0168966	0.31636	2.18475	16.6134	5	10	5	1	0	189.616	5	313	34.364	5.05
Q8BL97	Serine/arginine-rich splicing factor 7 OS=Mus musculus GN=Srsf7 PE=1 SV=1	Srsf7	1.18679	1.66781	0.805148	0.599586	1.40531	12.3596	2	6	2	1	0	211.713	2	267	30.799	11.9
O08528	Hexokinase-2 OS=Mus musculus GN=Hk2 PE=1 SV=1	Hk2	0.844114	1.66466	0.275418	0.0364699	1.97208	2.18103	2	2	2	1	0	65.61	2	917	102.469	6.11
P10922	Histone H1.0 OS=Mus musculus GN=H1f0 PE=2 SV=4	H1f0	1.19657	1.66307	0.450237	0.639303	1.38986	21.134	5	18	5	1	0	397.092	5	194	20.848	10.9
E9Q1G8	Septin-7 OS=Mus musculus GN=Sept7 PE=1 SV=2	Sept7	0.862948	1.65914	0.124454	0.438158	1.92264	5.26316	3	5	3	1	0	31.29	3	437	50.617	8.57
P43274	Histone H1.4 OS=Mus musculus GN=Hist1h1e PE=1 SV=2	Hist1h1e	0.940169	1.65473	0.38724	0.0928001	1.76004	34.2466	10	83	3	1	0	1621.97	10	219	21.964	11.11
Q5SQB7	MCG68069 OS=Mus musculus GN=Npm1 PE=1 SV=1	Npm1	0.659467	1.65385	0.184709	0.372122	2.50786	16.4384	4	5	4	1	0	74.8584	4	292	32.54	4.77
Q9DBJ1	Phosphoglycerate mutase 1 OS=Mus musculus GN=Pgam1 PE=1 SV=3	Pgam1	0.758877	1.65097	0.294157	0.506667	2.17554	6.69291	2	3	2	1	0	67.27	2	254	28.814	7.18
Q8K009	Mitochondrial 10-formyltetrahydrofolate dehydrogenase OS=Mus musculus GN=Aldh1l2 PE=1 SV=2	Aldh1l2	0.841722	1.64783	0.105492	0.658829	1.95769	8.88407	8	13	8	1	0	122.514	8	923	101.526	6.29
P68369	Tubulin alpha-1A chain OS=Mus musculus GN=Tuba1a PE=1 SV=1	Tuba1a	0.83317	1.64712	0.201429	0.718169	1.97694	43.9024	16	86	6	1	16	1384.63	16	451	50.104	5.06
P43276	Histone H1.5 OS=Mus musculus GN=Hist1h1b PE=1 SV=2	Hist1h1b	1.04001	1.64355	0.468924	0.133404	1.58033	38.1166	11	55	9	1	0	1181.2	11	223	22.562	10.92
Q8VDD5	Myosin-9 OS=Mus musculus GN=Myh9 PE=1 SV=4	Myh9	0.924189	1.64333	0.197174	0.99301	1.77813	61.1735	136	916	33	1	144	11782	136	1960	226.232	5.66
E9QKR0	Guanine nucleotide-binding protein G(I)/G(S)/G(T) subunit beta-2 OS=Mus musculus GN=Gnb2 PE=1 SV=1		0.946135	1.63851	0.0816941	0.109448	1.7318	8.37696	3	6	1	1	2	88.39	3	382	41.382	6.6
Q99LC3	NADH dehydrogenase [ubiquinone] 1 alpha subcomplex subunit 10, mitochondrial OS=Mus musculus GN=Ndufa10 PE=1 SV=1	Ndufa10	0.763234	1.6381	0.0957851	0.339323	2.14626	11.2676	4	5	4	1	0	59.0633	4	355	40.578	7.78
Q8BGZ7	Keratin, type II cytoskeletal 75 OS=Mus musculus GN=Krt75 PE=1 SV=1	Krt75	1.77241	1.62687	1.19829	0.226186	0.917887	17.2414	11	53	1	1	0	425.934	11	551	59.704	8.31
A2AVJ7	Ribosome-binding protein 1 OS=Mus musculus GN=Rrbp1 PE=1 SV=1	Rrbp1	0.864673	1.62634	0.173336	0.0611348	1.88087	62.4317	82	172	82	1	0	1977.57	82	1464	158.301	9.19
Q8BMF4	Dihydrolipoyllysine-residue acetyltransferase component of pyruvate dehydrogenase complex, mitochondrial OS=Mus musculus GN=Dlat PE=1 SV=2	Dlat	0.86065	1.61918	0.012419	0.141671	1.88134	7.6324	4	4	4	1	0	59.45	4	642	67.899	8.57
P51881	ADP/ATP translocase 2 OS=Mus musculus GN=Slc25a5 PE=1 SV=3	Slc25a5	0.733048	1.61543	0.141181	0.964395	2.20371	35.906	12	22	7	1	5	386.065	12	298	32.91	9.73
Q9DAM7	Transmembrane protein 263 OS=Mus musculus GN=Tmem263 PE=1 SV=1	AI597468; Tmem263	0.967009	1.61281	0.672635	0.251554	1.66783	49.5652	4	11	4	1	0	132.394	4	115	11.542	9.32
Q9QZD9	Eukaryotic translation initiation factor 3 subunit I OS=Mus musculus GN=Eif3i PE=1 SV=1	Eif3i	0.795776	1.6069	0.276939	0.777266	2.01929	5.84615	2	3	2	1	0	47.6867	2	325	36.438	5.64
A8IP69	14-3-3 protein gamma OS=Mus musculus GN=Ywhag PE=1 SV=1	Ywhag	0.633451	1.60323	0.367312	0.625604	2.53095	21.4575	6	9	2	1	0	136.044	6	247	28.285	4.89
Q8BH95	Enoyl-CoA hydratase, mitochondrial OS=Mus musculus GN=Echs1 PE=1 SV=1	Echs1	0.806682	1.60225	0.200078	0.621632	1.98622	10	3	4	3	1	0	49.8763	3	290	31.454	8.48
P62196	26S protease regulatory subunit 8 OS=Mus musculus GN=Psmc5 PE=1 SV=1	Psmc5	0.665094	1.59786	0.206651	0.119317	2.40246	17.9803	7	9	6	1	1	98.0267	7	406	45.597	7.55
P62071	Ras-related protein R-Ras2 OS=Mus musculus GN=Rras2 PE=1 SV=1	Rras2	0.913779	1.59754	0.281023	0.284181	1.74828	30.8824	5	7	5	1	0	125.933	5	204	23.385	6.01
Q5SXR6	Clathrin heavy chain OS=Mus musculus GN=Cltc PE=1 SV=1	Cltc	0.686426	1.59566	0.169125	0.555544	2.3246	7.32579	11	16	11	1	0	148.913	11	1679	191.864	5.69
P80317	T-complex protein 1 subunit zeta OS=Mus musculus GN=Cct6a PE=1 SV=3	Cct6a	0.50685	1.59465	0.246836	0.533077	3.14619	16.5725	9	18	9	1	0	193.569	9	531	57.968	7.08
P15880	40S ribosomal protein S2 OS=Homo sapiens GN=RPS2 PE=1 SV=2	RPS2	0.69182	1.59219	0.145904	0.775558	2.30146	28.3276	8	17	8	1	0	368.034	8	293	31.305	10.24
Q99LF4	tRNA-splicing ligase RtcB homolog OS=Mus musculus GN=Rtcb PE=1 SV=1	D10Wsu52e; Rtcb	0.683786	1.59182	0.17643	0.335703	2.32795	7.92079	4	5	4	1	0	56.4167	4	505	55.214	7.23
Q642K5	40S ribosomal protein S30 OS=Mus musculus GN=Fau PE=1 SV=1	Fau	1.15266	1.59172	0.178194	0.828037	1.38091	9.02256	3	16	3	1	0	162.645	3	133	14.407	10.05
P20029	78 kDa glucose-regulated protein OS=Mus musculus GN=Hspa5 PE=1 SV=3	Hspa5	0.738161	1.59107	0.220276	0.536325	2.15545	24.1221	14	30	11	1	0	433.789	14	655	72.377	5.16
D3YWG1	Protein Gm7964 OS=Mus musculus GN=Gm7964 PE=4 SV=1		0.694241	1.59063	0.264757	0.0957975	2.29118	9.50324	4	8	4	1	0	106.286	4	463	50.9	5.76
Q9Z2D6	Methyl-CpG-binding protein 2 OS=Mus musculus GN=Mecp2 PE=1 SV=1	Mecp2	0.899027	1.5885	0.541445	0.0859386	1.76691	19.2149	8	10	8	1	0	232.67	8	484	52.275	9.96
Q5XJY5	Coatomer subunit delta OS=Mus musculus GN=Arcn1 PE=1 SV=2	Arcn1	0.918041	1.58626	0.185302	0.25205	1.72788	18.0039	9	12	9	1	0	191.89	9	511	57.193	6.21
Q4V9W2	Protein SREK1IP1 OS=Mus musculus GN=Srek1ip1 PE=1 SV=1	Srek1ip1	0.647317	1.58314	0.156759	0.160287	2.44569	18.3007	5	10	5	1	0	38.2662	5	153	18.14	9.91
Q9Z1Q5	Chloride intracellular channel protein 1 OS=Mus musculus GN=Clic1 PE=1 SV=3	Clic1	0.663554	1.57936	0.221754	0.742207	2.38015	19.0871	3	3	3	1	0	94.81	3	241	26.996	5.17
Q03265	ATP synthase subunit alpha, mitochondrial OS=Mus musculus GN=Atp5a1 PE=1 SV=1	Atp5a1	0.718587	1.57891	0.224786	0.876548	2.19724	42.6763	26	76	24	1	2	1599.92	26	553	59.716	9.19
P26043	Radixin OS=Mus musculus GN=Rdx PE=1 SV=3	Rdx	0.884353	1.57891	0.0332267	0.336423	1.78538	10.8062	7	9	2	1	0	73.6809	7	583	68.5	6.2
P08238	Heat shock protein HSP 90-beta OS=Homo sapiens GN=HSP90AB1 PE=1 SV=4	HSP90AB1	0.703434	1.57867	0.109713	0.702121	2.24423	36.326	27	108	16	1	13	1959.77	27	724	83.212	5.03
P35700	Peroxiredoxin-1 OS=Mus musculus GN=Prdx1 PE=1 SV=1	Prdx1	0.80807	1.57671	0.286474	0.517278	1.95121	42.2111	9	24	7	1	2	296.569	9	199	22.162	8.12
Q9D881	Cytochrome c oxidase subunit 5B, mitochondrial OS=Mus musculus GN=Cox5b PE=1 SV=1	Cox5b; LOC100046079; Gm11273; LOC102641600	0.605425	1.57349	0.171928	0.187322	2.59898	15.5039	2	3	2	1	0	47.975	2	129	13.838	8.12
Q9JKR6	Hypoxia up-regulated protein 1 OS=Mus musculus GN=Hyou1 PE=1 SV=1	Hyou1	0.727315	1.56802	0.176871	0.161946	2.1559	6.40641	7	9	7	1	0	66.0685	7	999	111.112	5.19
Q9D0I9	Arginine--tRNA ligase, cytoplasmic OS=Mus musculus GN=Rars PE=1 SV=2	Rars	0.855153	1.56779	0.0548715	0.151712	1.83334	12.1212	8	8	8	1	0	102.48	8	660	75.625	7.55
Q6P542	ATP-binding cassette sub-family F member 1 OS=Mus musculus GN=Abcf1 PE=1 SV=1	Abcf1	0.907334	1.56719	0.10214	0.283258	1.72724	28.3154	20	40	20	1	0	586.185	20	837	94.887	6.51
Q9DCY1	Peptidyl-prolyl cis-trans isomerase OS=Mus musculus GN=Ppib PE=1 SV=1	Ppib	1.0151	1.56105	0.224893	0.446378	1.53783	22.6852	5	15	5	1	0	212.042	5	216	23.699	9.55
A0A0A0MQF6	Glyceraldehyde-3-phosphate dehydrogenase OS=Mus musculus GN=Gapdh PE=1 SV=1	Gapdh	0.582918	1.55774	0.352585	1.00724	2.67231	29.2479	9	39	5	1	8	989.976	9	359	38.629	8.97
P20152	Vimentin OS=Mus musculus GN=Vim PE=1 SV=3	Vim	0.86924	1.55751	0.305952	0.181176	1.79181	78.5408	46	331	41	1	8	4539.09	46	466	53.655	5.12
O55029	Coatomer subunit beta' OS=Mus musculus GN=Copb2 PE=1 SV=2	Copb2	0.732149	1.55536	0.0868898	0.0674921	2.12437	1.87845	2	3	2	1	0	25.57	2	905	102.384	5.3
P99024	Tubulin beta-5 chain OS=Mus musculus GN=Tubb5 PE=1 SV=1	Tubb5	0.735307	1.55419	0.264932	0.458107	2.11366	42.3423	18	85	3	1	27	1182.03	18	444	49.639	4.89
Q8VDJ3	Vigilin OS=Mus musculus GN=Hdlbp PE=1 SV=1	Hdlbp	0.961944	1.55348	0.0417078	0.219538	1.61494	15.0631	19	30	19	1	0	246.263	19	1268	141.655	6.87
P68104	Elongation factor 1-alpha 1 OS=Homo sapiens GN=EEF1A1 PE=1 SV=1	EEF1A1	0.698335	1.55263	0.140155	0.496849	2.22333	22.7273	13	54	13	1	0	497.148	13	462	50.109	9.01
P09405	Nucleolin OS=Mus musculus GN=Ncl PE=1 SV=2	Ncl	0.570975	1.55229	0.052089	0.303289	2.71867	14.71	11	17	11	1	0	141.622	11	707	76.677	4.75
P48036	Annexin A5 OS=Mus musculus GN=Anxa5 PE=1 SV=1	Anxa5	0.601814	1.55063	0.00141053	0.817391	2.57659	9.40439	3	5	3	1	0	55.77	3	319	35.73	4.96
P04264	Keratin, type II cytoskeletal 1 OS=Homo sapiens GN=KRT1 PE=1 SV=6	KRT1	1.15913	1.54905	0.695431	0.422199	1.33639	51.3975	36	356	27	1	12	5622.65	36	644	65.999	8.12
Q4FJX4	Csrp1 protein OS=Mus musculus GN=Csrp1 PE=1 SV=1	Csrp1	0.912513	1.54902	0.390425	0.421864	1.69753	35.2332	6	11	6	1	0	218.861	6	193	20.57	8.57
P08249	Malate dehydrogenase, mitochondrial OS=Mus musculus GN=Mdh2 PE=1 SV=3	Mdh2	0.691529	1.54876	0.363541	0.372412	2.23962	13.6095	4	7	4	1	0	133.466	4	338	35.589	8.68
Q80ZM5	H1 histone family, member X OS=Mus musculus GN=H1fx PE=1 SV=1	H1fx	1.29881	1.54791	0.211576	0.192246	1.19179	30.3191	7	11	7	1	0	146.223	7	188	20.139	11.22
P26041	Moesin OS=Mus musculus GN=Msn PE=1 SV=3	Msn	0.769582	1.54529	0.133412	0.495094	2.00796	21.3172	15	33	10	1	5	188.791	15	577	67.725	6.6
E9PYH2	Cytosolic acyl coenzyme A thioester hydrolase OS=Mus musculus GN=Acot7 PE=1 SV=1	Acot7	0.932728	1.54273	0.0122841	0.0258921	1.65399	7.55208	2	2	2	1	0	33.48	2	384	42.799	8.68
Q99KI0	Aconitate hydratase, mitochondrial OS=Mus musculus GN=Aco2 PE=1 SV=1	Aco2	0.847218	1.53905	0.122411	0.633869	1.81659	17.1795	11	28	11	1	0	365.15	11	780	85.41	7.93
P14873	Microtubule-associated protein 1B OS=Mus musculus GN=Map1b PE=1 SV=2	Map1b; Mtap1b	0.938304	1.53736	0.246137	0.259069	1.63845	13.2305	30	51	29	1	1	590.063	30	2464	270.089	4.83
P62869	Transcription elongation factor B polypeptide 2 OS=Mus musculus GN=Tceb2 PE=1 SV=1	Tceb2	0.742571	1.53568	0.149198	0.522079	2.06806	14.4068	2	2	2	1	0	48.74	2	118	13.162	5.01
E9QNN1	ATP-dependent RNA helicase A OS=Mus musculus GN=Dhx9 PE=1 SV=1	Dhx9	0.727243	1.53384	0.0345476	0.481995	2.10912	6.71965	9	10	9	1	0	138.025	9	1384	149.596	6.83
G5E924	Heterogeneous nuclear ribonucleoprotein L (Fragment) OS=Mus musculus GN=Hnrnpl PE=1 SV=1		0.734614	1.53343	0.17028	0.619302	2.08739	4.71545	3	3	3	1	0	64.198	3	615	66.89	8.18
Q8C2Q7	Heterogeneous nuclear ribonucleoprotein H OS=Mus musculus GN=Hnrnph1 PE=1 SV=1	Hnrnph1	0.727759	1.52584	0.000341934	0.316701	2.09662	15.8898	6	14	2	1	3	230.046	6	472	51.185	6.8
Q8VED5	Keratin, type II cytoskeletal 79 OS=Mus musculus GN=Krt79 PE=1 SV=2	Krt79	2.05219	1.51212	2.1173	0.59552	0.736832	10.5461	8	38	2	1	0	215.983	8	531	57.517	7.69
F6YVP7	Protein Gm10260 OS=Mus musculus GN=Gm10260 PE=3 SV=2		0.599439	1.50901	0.00779938	0.337735	2.51737	13.8158	3	5	3	1	0	63.54	3	152	17.661	10.74
Q3UAD6	Endoplasmin OS=Mus musculus GN=Hsp90b1 PE=1 SV=1	Hsp90b1	0.606426	1.50844	0.210973	0.695225	2.48742	30.6733	25	48	24	1	0	575.779	25	802	92.418	4.82
Q91YN9	BAG family molecular chaperone regulator 2 OS=Mus musculus GN=Bag2 PE=1 SV=1	Bag2	0.784539	1.50817	0.230141	0.227291	1.92236	21.9048	5	9	5	1	0	88.0041	5	210	23.459	6.42
G3UY93	Valine--tRNA ligase (Fragment) OS=Mus musculus GN=Vars PE=1 SV=1		0.842124	1.50788	0.166817	0.370893	1.79056	7.19875	8	12	8	1	0	256.639	8	1278	141.317	7.75
P03930	ATP synthase protein 8 OS=Mus musculus GN=Mtatp8 PE=1 SV=1	ATP8	0.93236	1.50686	0.222595	0.302934	1.61618	34.3284	2	4	2	1	0	69.3	2	67	7.761	9.88
A6ZI44	Fructose-bisphosphate aldolase OS=Mus musculus GN=Aldoa PE=1 SV=1	Aldoa	0.643286	1.50423	0.243228	0.139482	2.33836	10.7656	4	11	4	1	0	170.504	4	418	45.092	7.91
P50580	Proliferation-associated protein 2G4 OS=Mus musculus GN=Pa2g4 PE=1 SV=3	Pa2g4	0.67689	1.50263	0.229289	0.600206	2.2199	2.79188	1	2	1	1	0	86.38	1	394	43.671	6.86
Q60932	Voltage-dependent anion-selective channel protein 1 OS=Mus musculus GN=Vdac1 PE=1 SV=3	Vdac1	0.892138	1.50074	0.146363	0.0383026	1.68218	10.473	3	3	3	1	0	49.91	3	296	32.331	8.43
Q78PY7	Staphylococcal nuclease domain-containing protein 1 OS=Mus musculus GN=Snd1 PE=1 SV=1	Snd1	0.810312	1.49523	0.0346565	0.740301	1.84525	1.97802	2	3	2	1	0	57.37	2	910	102.025	7.43
P60335	Poly(rC)-binding protein 1 OS=Mus musculus GN=Pcbp1 PE=1 SV=1	Pcbp1	0.752583	1.49483	0.101737	0.35991	1.98626	32.5843	9	26	5	1	5	369.853	9	356	37.474	7.09
Q922B2	Aspartate--tRNA ligase, cytoplasmic OS=Mus musculus GN=Dars PE=1 SV=2	Dars	1.02697	1.49429	0.365721	0.425823	1.45505	29.9401	15	23	15	1	0	225.296	15	501	57.111	6.49
Q8VEK3	Heterogeneous nuclear ribonucleoprotein U OS=Mus musculus GN=Hnrnpu PE=1 SV=1	Hnrnpu	0.716568	1.49395	0.0814233	0.418723	2.08486	12.25	10	17	10	1	0	191.229	10	800	87.863	6.24
Q9ERG0	LIM domain and actin-binding protein 1 OS=Mus musculus GN=Lima1 PE=1 SV=3	Lima1	1.07869	1.49152	0.01039	0.121494	1.38272	11.0226	8	13	8	1	0	179.087	8	753	84.008	6.6
Q3TF14	Adenosylhomocysteinase OS=Mus musculus GN=Ahcy PE=1 SV=1	Ahcy; Gm4737	0.737647	1.48985	0.192863	0.368725	2.01973	2.77778	1	2	1	1	0	101.62	1	432	47.657	6.54
P56480	ATP synthase subunit beta, mitochondrial OS=Mus musculus GN=Atp5b PE=1 SV=2	Atp5b	0.66646	1.48519	0.233164	0.721368	2.22847	30.2457	12	25	12	1	0	472.19	12	529	56.265	5.34
P17095	High mobility group protein HMG-I/HMG-Y OS=Mus musculus GN=Hmga1 PE=1 SV=4	Hmga1; Hmga1-rs1	0.571438	1.48385	0.091402	0.00333448	2.59669	30.8411	4	8	4	1	0	152.987	4	107	11.607	10.32
Q8BMJ2	Leucine--tRNA ligase, cytoplasmic OS=Mus musculus GN=Lars PE=1 SV=2	Lars	0.785622	1.4816	0.0192728	0.179229	1.88589	8.74363	9	13	9	1	0	136.245	9	1178	134.106	7.05
P09411	Phosphoglycerate kinase 1 OS=Mus musculus GN=Pgk1 PE=1 SV=4	Pgk1	0.636461	1.4803	0.21534	0.869872	2.32583	11.5108	5	9	5	1	0	64.3877	5	417	44.522	7.9
P60766	Cell division control protein 42 homolog OS=Mus musculus GN=Cdc42 PE=1 SV=2	Cdc42	0.830798	1.47899	0.457134	0.76501	1.78021	19.8953	3	3	2	1	0	77.4133	3	191	21.245	6.55
H3BKH6	S-formylglutathione hydrolase OS=Mus musculus GN=Esd PE=1 SV=1	Esd	0.808872	1.47818	0.325759	0.333856	1.82746	7.45763	2	2	2	1	0	27.11	2	295	32.808	7.83
P62858	40S ribosomal protein S28 OS=Mus musculus GN=Rps28 PE=1 SV=1	Rps28	0.669118	1.47715	0.139335	0.525738	2.20761	46.3768	3	4	3	1	0	83.05	3	69	7.836	10.7
P29341	Polyadenylate-binding protein 1 OS=Mus musculus GN=Pabpc1 PE=1 SV=2	Pabpc1	0.636016	1.47275	0.0347224	0.595783	2.31558	8.33333	6	9	5	1	1	72.6764	6	636	70.626	9.5
Q61553	Fascin OS=Mus musculus GN=Fscn1 PE=1 SV=4	Fscn1	0.797637	1.4721	0.239576	0.277486	1.84557	17.4442	8	10	8	1	0	152.778	8	493	54.474	6.89
P14923	Junction plakoglobin OS=Homo sapiens GN=JUP PE=1 SV=3	JUP	1.07539	1.47175	0.61918	0.0618737	1.36858	9.93289	6	12	6	1	0	257.63	6	745	81.693	6.14
Q9JHU4	Cytoplasmic dynein 1 heavy chain 1 OS=Mus musculus GN=Dync1h1 PE=1 SV=2	Dync1h1	0.790111	1.46887	0.260761	0.299625	1.85907	8.52713	39	45	39	1	0	564.876	39	4644	531.71	6.42
A0A087WRX8	Serine/arginine repetitive matrix protein 2 (Fragment) OS=Mus musculus GN=Srrm2 PE=1 SV=1		0.771819	1.46824	0.120467	0.292927	1.90231	68.4211	10	25	1	1	0	257.64	10	171	19.684	6.38
E9Q557	Desmoplakin OS=Mus musculus GN=Dsp PE=1 SV=1	Dsp	0.959034	1.46618	0.294274	0.167442	1.52881	2.77489	8	12	8	1	0	115.326	8	2883	332.706	6.8
P61222	ATP-binding cassette sub-family E member 1 OS=Mus musculus GN=Abce1 PE=1 SV=1	Abce1	0.773629	1.46076	0.197709	0.339523	1.88819	18.6978	10	15	10	1	0	244.943	10	599	67.271	8.34
Q99MN9	Propionyl-CoA carboxylase beta chain, mitochondrial OS=Mus musculus GN=Pccb PE=1 SV=2	Pccb	0.965959	1.44842	0.253714	0.3081	1.49946	56.7468	25	152	25	1	0	3150.37	25	541	58.372	7.66
E9Q6E5	Protein Srsf11 OS=Mus musculus GN=Srsf11 PE=1 SV=1	Srsf11	0.873088	1.44736	0.284616	0.248423	1.65775	16.4384	8	17	8	1	0	83.08	8	511	56.664	10.7
Q02248	Catenin beta-1 OS=Mus musculus GN=Ctnnb1 PE=1 SV=1	Ctnnb1	0.750758	1.44703	0.30556	0.447782	1.92742	2.68886	2	4	2	1	0	26.24	2	781	85.416	5.86
Q05D44	Eukaryotic translation initiation factor 5B OS=Mus musculus GN=Eif5b PE=1 SV=2	Eif5b	0.981915	1.44597	0.0536497	0.199819	1.4726	30.1809	34	68	34	1	0	1015.44	34	1216	137.532	5.59
Q3TML0	Protein disulfide-isomerase A6 OS=Mus musculus GN=Pdia6 PE=1 SV=1	Pdia6	0.797243	1.44544	0.426632	0.721782	1.81304	3.82022	1	2	1	1	0	33.79	1	445	48.659	5.19
Q8BTS0	DEAD (Asp-Glu-Ala-Asp) box polypeptide 5 OS=Mus musculus GN=Ddx5 PE=1 SV=1	Ddx5	0.742669	1.44514	0.09743	0.548302	1.94587	16.2602	10	15	9	1	0	138.743	10	615	69.223	8.92
G5E896	Enhancer of mRNA decapping 4, isoform CRA_b OS=Mus musculus GN=Edc4 PE=1 SV=1	Edc4	1.14555	1.4432	0.387551	0.319766	1.25983	1.84922	3	3	3	1	0	44.77	3	1406	152.389	5.82
P62996	Transformer-2 protein homolog beta OS=Mus musculus GN=Tra2b PE=1 SV=1	Tra2b	0.576975	1.44063	0.178304	0.898898	2.49686	11.1111	5	8	4	1	3	77.1333	5	288	33.646	11.25
Q7TMM9	Tubulin beta-2A chain OS=Mus musculus GN=Tubb2a PE=1 SV=1	Tubb2a	1.02547	1.43873	0.571506	0.27117	1.403	38.427	17	77	1	1	5	1016.19	17	445	49.875	4.89
Q9D6Z1	Nucleolar protein 56 OS=Mus musculus GN=Nop56 PE=1 SV=2	Nop56	0.762671	1.43635	0.140862	0.138914	1.88332	40.8621	19	61	19	1	0	622.775	19	580	64.424	9.14
P11679	Keratin, type II cytoskeletal 8 OS=Mus musculus GN=Krt8 PE=1 SV=4	Krt8	1.26873	1.43547	0.938937	0.276624	1.13142	9.38776	8	50	1	1	0	186.071	8	490	54.531	5.82
Q9CXT8	Mitochondrial-processing peptidase subunit beta OS=Mus musculus GN=Pmpcb PE=1 SV=1	Pmpcb	0.725716	1.43103	0.253078	0.297488	1.97188	4.49898	2	2	2	1	0	30.53	2	489	54.58	6.99
Q9JM93	ADP-ribosylation factor-like protein 6-interacting protein 4 OS=Mus musculus GN=Arl6ip4 PE=1 SV=1	Arl6ip4	1.95583	1.42577	1.50167	0.0587754	0.728989	24.0175	5	12	5	1	0	228.72	5	229	25.51	11.19
P68372	Tubulin beta-4B chain OS=Mus musculus GN=Tubb4b PE=1 SV=1	Tubb4b	0.878736	1.42514	0.318071	0.341621	1.6218	38.427	17	75	2	1	1	877.354	17	445	49.799	4.89
Q80SW1	Putative adenosylhomocysteinase 2 OS=Mus musculus GN=Ahcyl1 PE=1 SV=1	Ahcyl1	0.78039	1.42296	0.255456	0.47591	1.8234	8.67925	5	5	5	1	0	43	5	530	58.913	6.89
Q9FJW6	Pentatricopeptide repeat-containing protein At5g67570, chloroplastic OS=Arabidopsis thaliana GN=DG1 PE=1 SV=2	DG1; AT5G67570	1.12633	1.42229	0.373088	0.519389	1.26277	0.877193	1	5	1	1	0	97.4207	1	798	92	5.57
Q61584	Fragile X mental retardation syndrome-related protein 1 OS=Mus musculus GN=Fxr1 PE=1 SV=2	Fxr1	0.882392	1.42033	0.00855263	0.432982	1.60963	2.36337	2	2	1	1	1	32.9872	2	677	76.175	6.98
Q8BZX4	Splicing regulatory glutamine/lysine-rich protein 1 OS=Mus musculus GN=Srek1 PE=2 SV=1	Srek1	0.900542	1.41732	0.225015	0.0818119	1.57385	14.7773	6	12	6	1	0	140.273	6	494	56.73	10.48
Q8CAQ8	MICOS complex subunit Mic60 OS=Mus musculus GN=Immt PE=1 SV=1	Immt	0.823062	1.41618	0.0429276	0.403517	1.72063	13.21	11	15	11	1	0	137.78	11	757	83.848	6.61
Q3TS38	UDP-glucose 6-dehydrogenase OS=Mus musculus GN=Ugdh PE=1 SV=1	Ugdh	0.791439	1.41497	0.347194	0.371355	1.78784	18.2556	8	9	8	1	0	194.32	8	493	54.797	7.56
Q3UGC8	Propionyl-CoA carboxylase alpha chain, mitochondrial OS=Mus musculus GN=Pcca PE=1 SV=1	Pcca	0.90392	1.41276	0.189914	0.259509	1.56292	75.9669	50	916	47	1	6	19059	50	724	79.871	7.25
Q9Z2T6	Keratin, type II cuticular Hb5 OS=Mus musculus GN=Krt85 PE=1 SV=2	Krt85	2.9873	1.4108	4.08102	0.491251	0.472266	20.1183	12	32	2	1	7	229.533	12	507	55.723	6.42
Q1HFZ0	tRNA (cytosine(34)-C(5))-methyltransferase OS=Mus musculus GN=Nsun2 PE=1 SV=2	Nsun2	0.653098	1.40972	0.099069	0.220645	2.15852	2.37781	2	3	2	1	0	52.5133	2	757	85.397	6.58
Q05CL8	La-related protein 7 OS=Mus musculus GN=Larp7 PE=1 SV=2	Larp7	1.22339	1.40851	0.406284	0.278601	1.15132	28.4211	14	25	14	1	0	324.523	14	570	64.762	9.54
Q6ZWX6	Eukaryotic translation initiation factor 2 subunit 1 OS=Mus musculus GN=Eif2s1 PE=1 SV=3	Eif2s1	0.723224	1.40512	0.194058	0.352727	1.94286	37.4603	11	14	11	1	0	146.118	11	315	36.085	5.08
O54724	Polymerase I and transcript release factor OS=Mus musculus GN=Ptrf PE=1 SV=1	Ptrf	0.830293	1.4046	0.0104955	0.103255	1.69169	17.602	5	5	5	1	0	77.8	5	392	43.927	5.52
O70318	Band 4.1-like protein 2 OS=Mus musculus GN=Epb41l2 PE=1 SV=2	Epb4.1l2; Epb41l2	0.9155	1.40315	0.158029	0.370612	1.53266	18.0162	17	19	15	1	2	156.509	17	988	109.873	5.43
Q9R1C7	Pre-mRNA-processing factor 40 homolog A OS=Mus musculus GN=Prpf40a PE=1 SV=1	Prpf40a	0.830267	1.40133	0.0274837	0.291967	1.6878	24.0294	24	43	24	1	0	522.563	24	953	108.412	7.69
Q5SUF2	Luc7-like protein 3 OS=Mus musculus GN=Luc7l3 PE=1 SV=1	Luc7l3	1.0472	1.39968	0.651674	0.456264	1.33659	27.0833	11	36	11	1	0	477.137	11	432	51.419	9.77
P11440	Cyclin-dependent kinase 1 OS=Mus musculus GN=Cdk1 PE=1 SV=3	Cdk1	0.723657	1.39835	0.0829636	0.342464	1.93234	12.4579	4	5	3	1	1	60.5755	4	297	34.085	8.43
Q8BKZ9	Pyruvate dehydrogenase protein X component, mitochondrial OS=Mus musculus GN=Pdhx PE=1 SV=1	Pdhx	0.560707	1.39738	0.307224	0.0922721	2.49217	4.59082	2	2	2	1	0	54.9171	2	501	53.965	7.75
P11276	Fibronectin OS=Mus musculus GN=Fn1 PE=1 SV=4	Fn1	0.753401	1.39706	0.296993	0.247946	1.85434	3.9564	9	11	9	1	0	80.09	9	2477	272.368	5.59
P61620	Protein transport protein Sec61 subunit alpha isoform 1 OS=Mus musculus GN=Sec61a1 PE=1 SV=2	Sec61a1	0.756317	1.39568	0.0807673	0.300049	1.84536	5.67227	3	6	3	1	0	94.87	3	476	52.231	8.06
Q62267	Cornifin-B OS=Mus musculus GN=Sprr1b PE=2 SV=1	Sprr1b	0.659686	1.3917	0.03751	0.580193	2.10965	5.22876	1	3	1	1	0	18.9	1	153	16.625	7.71
Q80Y52	Heat shock protein 90, alpha (Cytosolic), class A member 1 OS=Mus musculus GN=Hsp90aa1 PE=1 SV=2	Hsp90aa1	0.589959	1.38936	0.20734	0.663423	2.35502	21.9645	18	61	8	1	0	1199.18	18	733	84.735	5.01
P02301	Histone H3.3C OS=Mus musculus GN=H3f3c PE=3 SV=3	H3f3c; Gm7426	0.572649	1.389	0.325738	0.608898	2.42556	28.6765	5	21	1	1	4	73.8225	5	136	15.305	11.14
Q8BU30	Isoleucine--tRNA ligase, cytoplasmic OS=Mus musculus GN=Iars PE=1 SV=2	Iars	0.772855	1.38858	0.149379	0.345329	1.79669	6.89382	9	10	9	1	0	87.2191	9	1262	144.179	6.55
E9Q070	60S acidic ribosomal protein P0 OS=Mus musculus GN=Gm8730 PE=1 SV=1		0.647564	1.38535	0.279637	0.453261	2.13932	17.0347	4	8	4	1	0	99.59	4	317	34.195	6.25
Q8BML9	Glutaminyl-tRNA synthetase OS=Mus musculus GN=Qars PE=1 SV=1	Qars	0.826031	1.38525	0.0797199	0.37941	1.67699	4.51613	4	4	3	1	0	54.82	4	775	87.621	7.31
Q9EPF5	Olfactory receptor 703 OS=Mus musculus GN=Olfr703 PE=4 SV=1	Olfr703	0.940891	1.38119	0.284465	0.504577	1.46796	2.19436	1	2	1	1	0	28.36	1	319	35.47	7.9
Q99LH1	Nucleolar GTP-binding protein 2 OS=Mus musculus GN=Gnl2 PE=1 SV=2	Gnl2	0.85922	1.38088	0.562208	0.678583	1.60713	3.84615	3	3	3	1	0	54.01	3	728	83.294	9.2
Q99N87	28S ribosomal protein S5, mitochondrial OS=Mus musculus GN=Mrps5 PE=1 SV=1	Mrps5	0.742029	1.3807	0.0341936	0.372711	1.8607	11.8056	6	7	6	1	0	127.86	6	432	48.176	10.14
P84078	ADP-ribosylation factor 1 OS=Mus musculus GN=Arf1 PE=1 SV=2	Arf1	0.86178	1.38029	0.154167	0.503021	1.60167	39.2265	5	13	3	1	0	279.712	5	181	20.684	6.8
Q3V235	Prohibitin 2 OS=Mus musculus GN=Phb2 PE=1 SV=1	Phb2	0.747482	1.37905	0.125689	0.605664	1.84493	39.1304	12	16	12	1	0	146.964	12	299	33.276	9.83
Q8CGC7	Bifunctional glutamate/proline--tRNA ligase OS=Mus musculus GN=Eprs PE=1 SV=4	Eprs	0.811226	1.37853	0.0185899	0.411709	1.69931	11.9048	16	20	15	1	1	277.36	16	1512	169.972	7.66
P05132	cAMP-dependent protein kinase catalytic subunit alpha OS=Mus musculus GN=Prkaca PE=1 SV=3	Prkaca	0.81872	1.37783	0.247478	0.55511	1.68291	20.7977	8	11	3	1	5	69.53	8	351	40.545	8.79
Q60930	Voltage-dependent anion-selective channel protein 2 OS=Mus musculus GN=Vdac2 PE=1 SV=2	Vdac2	0.847346	1.37515	0.223398	0.240673	1.62289	21.3559	5	7	5	1	0	100.674	5	295	31.713	7.49
Q9R0P5	Destrin OS=Mus musculus GN=Dstn PE=1 SV=3	Dstn	0.752576	1.37124	0.352484	0.702848	1.82206	19.3939	3	7	3	1	0	130.907	3	165	18.509	7.97
Q8JZQ9	Eukaryotic translation initiation factor 3 subunit B OS=Mus musculus GN=Eif3b PE=1 SV=1	Eif3b	0.696486	1.36833	0.091051	0.610557	1.96462	8.21918	5	7	5	1	0	65.7233	5	803	91.313	5.02
Q8CBB6	Histone H2B OS=Mus musculus GN=Hist1h2br PE=2 SV=1	Hist1h2bq; Hist1h2br	0.683931	1.36759	0.360225	0.440115	1.9996	50	8	68	1	1	13	967.103	8	134	14.879	10.37
P19096	Fatty acid synthase OS=Mus musculus GN=Fasn PE=1 SV=2	Fasn	0.783191	1.36655	0.0478258	0.425339	1.74485	6.11022	15	18	15	1	0	231.344	15	2504	272.257	6.58
P55072	Transitional endoplasmic reticulum ATPase OS=Homo sapiens GN=VCP PE=1 SV=4	VCP	0.720817	1.36583	0.267666	0.638733	1.89484	13.1514	10	15	10	1	0	147.952	10	806	89.266	5.26
Q543K5	Phosphoserine aminotransferase OS=Mus musculus GN=Psat1 PE=1 SV=1	Psat1	0.561608	1.36493	0.0566516	0.377469	2.43039	5.67568	2	2	2	1	0	54.25	2	370	40.447	8.03
O00571	ATP-dependent RNA helicase DDX3X OS=Homo sapiens GN=DDX3X PE=1 SV=3	DDX3X	0.733229	1.36357	0.0672011	0.374062	1.85967	16.0121	10	16	9	1	1	229.68	10	662	73.198	7.18
P06733	Alpha-enolase OS=Homo sapiens GN=ENO1 PE=1 SV=2	ENO1	0.746073	1.36309	0.298198	0.30429	1.82702	38.7097	14	69	2	1	1	1248.01	14	434	47.139	7.39
Q9Z0N1	Eukaryotic translation initiation factor 2 subunit 3, X-linked OS=Mus musculus GN=Eif2s3x PE=1 SV=2	Eif2s3x	0.773662	1.36084	0.0426273	0.604152	1.75895	16.9492	6	14	6	1	0	192.84	6	472	51.033	8.4
Q31125	Zinc transporter SLC39A7 OS=Mus musculus GN=Slc39a7 PE=1 SV=2	Slc39a7	0.941973	1.35978	0.20208	0.305368	1.44354	3.57143	2	4	2	1	0	42.7642	2	476	50.625	6.87
A2AKU9	ATP synthase subunit gamma OS=Mus musculus GN=Atp5c1 PE=1 SV=1	Atp5c1	0.635921	1.35899	0.353558	0.353733	2.13705	21.2121	6	19	1	1	7	329.525	6	297	32.75	9.13
Q5BLK2	40S ribosomal protein S20 OS=Mus musculus GN=Rps20 PE=1 SV=1	Rps20	0.725452	1.3522	0.0224726	0.125952	1.86394	27.7311	5	9	5	1	0	160.87	5	119	13.364	9.94
Q9JKF1	Ras GTPase-activating-like protein IQGAP1 OS=Mus musculus GN=Iqgap1 PE=1 SV=2	Iqgap1	0.754331	1.34811	0.287704	0.406151	1.78715	5.4315	9	9	9	1	0	123.803	9	1657	188.624	6.48
P62852	40S ribosomal protein S25 OS=Mus musculus GN=Rps25 PE=1 SV=1	Rps25	0.590618	1.34698	0.271849	0.713915	2.28063	15.2	2	3	2	1	0	63.1031	2	125	13.734	10.11
Q5SWU9	Acetyl-CoA carboxylase 1 OS=Mus musculus GN=Acaca PE=1 SV=1	Acaca	0.570004	1.34529	0.330606	0.328998	2.36014	40.8529	86	344	73	1	17	4870.74	86	2345	265.088	6.39
Q5SUC3	Calnexin OS=Mus musculus GN=Canx PE=1 SV=1	Canx	0.592131	1.34279	0.184399	0.202358	2.26773	16.5821	9	12	9	1	0	54.42	9	591	67.236	4.64
P09103	Protein disulfide-isomerase OS=Mus musculus GN=P4hb PE=1 SV=2	P4hb	0.702084	1.34175	0.45593	0.684117	1.9111	3.14342	2	2	2	1	0	29.44	2	509	57.023	4.88
Q8VHX6	Filamin-C OS=Mus musculus GN=Flnc PE=1 SV=3	Flnc	0.828046	1.3406	0.233746	0.289464	1.61899	7.81365	18	21	14	1	1	361.506	18	2726	290.937	5.95
O55143	Sarcoplasmic/endoplasmic reticulum calcium ATPase 2 OS=Mus musculus GN=Atp2a2 PE=1 SV=2	Atp2a2	0.761576	1.33026	0.0445652	0.0544416	1.74671	16.6667	17	29	11	1	6	421.505	17	1044	114.784	5.34
Q91YQ5	Dolichyl-diphosphooligosaccharide--protein glycosyltransferase subunit 1 OS=Mus musculus GN=Rpn1 PE=1 SV=1	Rpn1	0.734043	1.32997	0.14637	0.507974	1.81184	8.88158	5	10	5	1	0	124.95	5	608	68.486	6.46
Q7TNC4	Putative RNA-binding protein Luc7-like 2 OS=Mus musculus GN=Luc7l2 PE=1 SV=1	Luc7l2	0.855039	1.32008	0.39435	0.522989	1.54388	35.9694	17	30	13	1	5	239.456	17	392	46.555	10.1
P16460	Argininosuccinate synthase OS=Mus musculus GN=Ass1 PE=1 SV=1	Ass1	0.752627	1.31957	0.0904048	0.285417	1.75328	19.4175	9	13	9	1	0	107.332	9	412	46.555	8.22
Q5M9M0	60S ribosomal protein L13a OS=Mus musculus GN=Rpl13a PE=1 SV=1	Rpl13a	0.670016	1.31744	0.291294	0.261022	1.96629	23.6453	5	9	5	1	0	156.113	5	203	23.449	11.02
Q5EBQ6	60S ribosomal protein L9 OS=Mus musculus GN=Rpl9 PE=1 SV=1	Rpl9	0.922647	1.31715	0.0177586	0.416998	1.42758	27.0833	4	6	4	1	0	170.587	4	192	21.868	9.95
Q9WUA2	Phenylalanine--tRNA ligase beta subunit OS=Mus musculus GN=Farsb PE=1 SV=2	Farsb	0.741972	1.31446	0.205385	0.428241	1.77158	6.79117	4	4	4	1	0	65.92	4	589	65.655	7.12
P62889	60S ribosomal protein L30 OS=Mus musculus GN=Rpl30 PE=1 SV=2	Rpl30; Rpl30-ps8; Gm12191	0.741675	1.31421	0.290586	0.540069	1.77194	39.1304	4	10	4	1	0	143.889	4	115	12.776	9.63
P80316	T-complex protein 1 subunit epsilon OS=Mus musculus GN=Cct5 PE=1 SV=1	Cct5	0.794102	1.31304	0.106733	0.654268	1.65349	21.2569	12	17	12	1	0	156.758	12	541	59.586	6.02
P35279	Ras-related protein Rab-6A OS=Mus musculus GN=Rab6a PE=1 SV=4	Rab6a	0.779803	1.31285	0.377848	0.2908	1.68356	15.8654	3	10	2	1	0	206.2	3	208	23.575	5.54
Q3TDA7	Protein kinase C and casein kinase substrate in neurons 2, isoform CRA_a OS=Mus musculus GN=Pacsin2 PE=1 SV=1	Pacsin2	0.794062	1.31135	0.189662	0.375153	1.65145	3.49794	2	4	2	1	0	42.7265	2	486	55.798	5.2
P46978	Dolichyl-diphosphooligosaccharide--protein glycosyltransferase subunit STT3A OS=Mus musculus GN=Stt3a PE=1 SV=1	Stt3a	0.870866	1.30525	0.136187	0.58395	1.4988	8.79433	7	10	6	1	1	115.63	7	705	80.545	8.1
Q91VM5	RNA binding motif protein, X-linked-like-1 OS=Mus musculus GN=Rbmxl1 PE=2 SV=1	Rbmxl1	1.59594	1.30494	0.981147	0.672241	0.817664	10.567	5	6	3	1	2	54.86	5	388	42.136	9.99
Q9JJI8	60S ribosomal protein L38 OS=Mus musculus GN=Rpl38 PE=1 SV=3	Rpl38; Rpl38-ps1; Rpl38-ps2	0.723082	1.30393	0.0899751	0.535663	1.80329	14.2857	1	3	1	1	0	75.0967	1	70	8.199	10.1
Q9D0F3	Protein ERGIC-53 OS=Mus musculus GN=Lman1 PE=1 SV=1	Lman1	0.841648	1.30232	0.0503649	0.461065	1.54734	14.7002	6	11	6	1	0	110.455	6	517	57.753	6.34
Q9D8N0	Elongation factor 1-gamma OS=Mus musculus GN=Eef1g PE=1 SV=3	Eef1g	0.701509	1.30194	0.198199	0.672697	1.85592	18.3066	8	13	8	1	0	169.105	8	437	50.029	6.74
Q69ZA1	Cyclin-dependent kinase 13 OS=Mus musculus GN=Cdk13 PE=1 SV=3	Cdk13	0.70065	1.30192	0.0397902	1.01567	1.85816	1.58835	3	3	2	1	0	36.176	3	1511	164.452	9.69
Q5I0W0	ATP synthase F(0) complex subunit B1, mitochondrial OS=Mus musculus GN=Atp5f1 PE=1 SV=1	Atp5f1	0.639514	1.30027	0.260091	0.328919	2.03321	6.25	2	5	2	1	0	73.2651	2	256	28.93	9.06
P68040	Guanine nucleotide-binding protein subunit beta-2-like 1 OS=Mus musculus GN=Gnb2l1 PE=1 SV=3	Gnb2l1; Rack1	0.753054	1.29995	0.155049	0.33177	1.72623	33.7539	12	40	12	1	0	374.539	12	317	35.055	7.69
Q4FZE6	40S ribosomal protein S7 OS=Mus musculus GN=Rps7 PE=1 SV=1	Rps7	0.635126	1.29979	0.0940254	0.307708	2.04651	34.0206	8	19	8	1	0	184.559	8	194	22.113	10.1
P84091	AP-2 complex subunit mu OS=Mus musculus GN=Ap2m1 PE=1 SV=1	Ap2m1	0.812901	1.29741	0.19457	0.365272	1.59602	19.0805	7	12	7	1	0	106.852	7	435	49.623	9.54
P17710	Hexokinase-1 OS=Mus musculus GN=Hk1 PE=1 SV=3	Hk1	0.805303	1.29004	0.167501	0.643576	1.60193	3.08008	3	3	3	1	0	55.3467	3	974	108.234	6.8
P80315	T-complex protein 1 subunit delta OS=Mus musculus GN=Cct4 PE=1 SV=3	Cct4	0.695059	1.28962	0.102066	0.433311	1.85541	19.4805	10	15	10	1	0	249.755	10	539	58.03	8.02
Q8VHM5	Heterogeneous nuclear ribonucleoprotein R OS=Mus musculus GN=Hnrnpr PE=1 SV=1	Hnrnpr	0.854221	1.28482	0.0231594	0.306886	1.50408	4.11392	3	4	3	1	0	38.62	3	632	70.844	8.13
Q9QZ88	Vacuolar protein sorting-associated protein 29 OS=Mus musculus GN=Vps29 PE=1 SV=1	Vps29	0.796253	1.28323	0.310087	0.45977	1.61159	9.89011	2	2	2	1	0	54.67	2	182	20.483	6.79
Q8VDN2	Sodium/potassium-transporting ATPase subunit alpha-1 OS=Mus musculus GN=Atp1a1 PE=1 SV=1	Atp1a1	0.610251	1.28296	0.162738	0.396312	2.10235	14.6628	13	17	13	1	0	210.654	13	1023	112.91	5.45
Q3TLP8	RAS-related C3 botulinum substrate 1, isoform CRA_a OS=Mus musculus GN=Rac1 PE=1 SV=1	Rac1	0.707089	1.28285	0.42459	0.422092	1.81427	13.2701	3	4	2	1	0	77.6181	3	211	23.417	8.69
P62281	40S ribosomal protein S11 OS=Mus musculus GN=Rps11 PE=1 SV=3	Rps11	0.771603	1.2816	0.0885238	0.233021	1.66096	44.9367	9	22	9	1	0	194.842	9	158	18.419	10.3
Q5YLW3	40S ribosomal protein S3 OS=Mus musculus GN=Rps3 PE=1 SV=1	Rps3	0.76661	1.2768	0.198639	0.402946	1.66551	60.4938	15	52	15	1	0	580.259	15	243	26.657	9.66
P11983	T-complex protein 1 subunit alpha OS=Mus musculus GN=Tcp1 PE=1 SV=3	Tcp1	0.711124	1.27506	0.228826	0.398496	1.79302	24.4604	12	28	12	1	0	481.229	12	556	60.411	6.16
Q6ZWU9	40S ribosomal protein S27 OS=Mus musculus GN=Rps27 PE=1 SV=3	Rps27; Gm9846; Rps27rt	0.794199	1.2713	0.272625	0.654771	1.60074	38.0952	3	7	1	1	4	80.2585	3	84	9.455	9.45
Q8BHC4	Dephospho-CoA kinase domain-containing protein OS=Mus musculus GN=Dcakd PE=1 SV=1	Dcakd	0.793864	1.26969	0.17708	0.477989	1.59938	3.4632	1	2	1	1	0	42.2938	1	231	26.459	9.58
P47962	60S ribosomal protein L5 OS=Mus musculus GN=Rpl5 PE=1 SV=3	Rpl5	0.685151	1.26829	0.175322	0.329527	1.85112	24.9158	8	20	8	1	0	128.697	8	297	34.379	9.77
Q62376	U1 small nuclear ribonucleoprotein 70 kDa OS=Mus musculus GN=Snrnp70 PE=1 SV=2	Snrnp70	0.590125	1.26823	0.138048	0.651254	2.1491	14.0625	7	10	7	1	0	55.714	7	448	51.961	9.94
Q5M9M4	40S ribosomal protein S15a OS=Mus musculus GN=Rps15a PE=1 SV=1	Rps15a	0.710682	1.26673	0.27249	0.439365	1.78242	40.7692	6	16	6	1	0	232.165	6	130	14.83	10.13
Q91ZW3	SWI/SNF-related matrix-associated actin-dependent regulator of chromatin subfamily A member 5 OS=Mus musculus GN=Smarca5 PE=1 SV=1	Smarca5	1.10115	1.26596	0.427536	0.432342	1.14967	13.2255	14	19	14	1	0	133.28	14	1051	121.55	8.15
Q542V3	Serine/arginine-rich-splicing factor 4 OS=Mus musculus GN=Srsf4 PE=1 SV=1	Srsf4	0.922831	1.25904	0.0104731	0.55142	1.36433	5.09165	3	10	3	1	0	183.271	3	491	56.216	11.37
Q14C24	MCG14259, isoform CRA_a OS=Mus musculus GN=U2af1 PE=1 SV=1	U2af1	0.695389	1.25848	0.0786943	0.470256	1.80975	12.1339	3	4	3	1	0	64.6777	3	239	27.797	8.81
P24527	Leukotriene A-4 hydrolase OS=Mus musculus GN=Lta4h PE=1 SV=4	Lta4h	0.790739	1.25736	0.29701	0.578624	1.5901	9.98363	6	6	6	1	0	93.0212	6	611	69.007	6.42
P48962	ADP/ATP translocase 1 OS=Mus musculus GN=Slc25a4 PE=1 SV=4	Slc25a4	0.728427	1.2545	0.144978	0.482995	1.72221	27.1812	9	20	4	1	0	387.576	9	298	32.883	9.72
Q922I7	MCG13402, isoform CRA_c OS=Mus musculus GN=Ptbp1 PE=1 SV=1	Ptbp1	0.64732	1.25422	0.0870471	0.288328	1.93756	5.40541	3	8	2	1	1	140.265	3	555	59.285	9.16
P47836	40S ribosomal protein S4 OS=Gallus gallus GN=RPS4 PE=2 SV=2	RPS4X	0.695267	1.25125	0.152989	0.500092	1.79967	30.038	8	20	8	1	0	247.522	8	263	29.576	10.15
A2AR02	Peptidyl-prolyl cis-trans isomerase G OS=Mus musculus GN=Ppig PE=1 SV=1	Ppig	0.756377	1.25036	0.0249731	0.720446	1.65309	7.84574	7	12	7	1	0	61.0433	7	752	88.272	10.27
P62827	GTP-binding nuclear protein Ran OS=Mus musculus GN=Ran PE=1 SV=3	LOC100045999; Ran; LOC102641332	0.711694	1.25033	0.24246	0.445939	1.75683	29.1667	5	32	5	1	0	596.212	5	216	24.408	7.49
B2RTB6	Keratin 86 OS=Mus musculus GN=Krt86 PE=1 SV=1	Krt86	4.78655	1.24814	6.13936	0.0107129	0.260761	16.8724	10	28	1	1	0	172.481	10	486	53.217	5.76
Q60737	Casein kinase II subunit alpha OS=Mus musculus GN=Csnk2a1 PE=1 SV=2	Csnk2a1	0.971094	1.2339	0.0905812	0.366407	1.27063	27.6215	8	15	8	1	0	194.843	8	391	45.105	7.74
Q8VDM4	26S proteasome non-ATPase regulatory subunit 2 OS=Mus musculus GN=Psmd2 PE=1 SV=1	Psmd2	0.604462	1.23314	0.265746	0.393425	2.04007	4.62555	3	3	3	1	0	31.58	3	908	100.139	5.17
P19324	Serpin H1 OS=Mus musculus GN=Serpinh1 PE=1 SV=3	Serpinh1	0.802953	1.23165	0.404957	0.620924	1.5339	38.8489	13	53	13	1	0	703.583	13	417	46.504	8.82
P61750	ADP-ribosylation factor 4 OS=Mus musculus GN=Arf4 PE=1 SV=2	Arf4	0.840101	1.22591	0.400119	0.534637	1.45925	35.5556	5	11	3	1	3	203.245	5	180	20.384	7.14
Q61753	D-3-phosphoglycerate dehydrogenase OS=Mus musculus GN=Phgdh PE=1 SV=3	Phgdh	0.621664	1.21908	0.147978	0.479916	1.961	9.56848	4	5	4	1	0	159.04	4	533	56.549	6.54
Q8BVY0	Ribosomal L1 domain-containing protein 1 OS=Mus musculus GN=Rsl1d1 PE=1 SV=1	Rsl1d1	0.917519	1.21701	0.253624	0.352341	1.32642	26.3274	11	31	11	1	0	735.68	11	452	50.39	9.98
P80313	T-complex protein 1 subunit eta OS=Mus musculus GN=Cct7 PE=1 SV=1	Cct7	0.68617	1.21651	0.195528	0.444553	1.7729	11.0294	6	9	6	1	0	144.7	6	544	59.614	7.84
Q99K48	Non-POU domain-containing octamer-binding protein OS=Mus musculus GN=Nono PE=1 SV=3	Nono	0.743621	1.21426	0.12854	0.413311	1.63291	28.3298	12	23	11	1	1	150.67	12	473	54.506	8.95
P60843	Eukaryotic initiation factor 4A-I OS=Mus musculus GN=Eif4a1 PE=1 SV=1	Eif4a1	0.726566	1.20787	0.208062	0.413586	1.66244	24.8768	11	29	9	1	2	456.907	11	406	46.125	5.48
P84104	Serine/arginine-rich splicing factor 3 OS=Mus musculus GN=Srsf3 PE=1 SV=1	Srsf3	0.720653	1.19897	0.192122	0.369759	1.66372	18.2927	3	6	3	1	0	120.95	3	164	19.318	11.65
Q91Z25	Actin-related protein 2/3 complex subunit 1B OS=Mus musculus GN=Arpc1b PE=1 SV=1	Arpc1b	0.766998	1.19401	0.232272	0.286453	1.55673	10.1064	3	5	3	1	0	99.01	3	376	41.472	8.35
Q3U4U6	T-complex protein 1 subunit gamma OS=Mus musculus GN=Cct3 PE=1 SV=1	Cct3	0.676731	1.19368	0.219279	0.45208	1.7639	21.6514	10	16	10	1	0	138.827	10	545	60.591	6.7
Q6ZWZ6	40S ribosomal protein S12 OS=Mus musculus GN=Rps12 PE=1 SV=1	Rps12	0.609293	1.19113	0.280344	0.354481	1.95494	39.3939	5	9	5	1	0	85.98	5	132	14.505	7.21
Q9D823	60S ribosomal protein L37 OS=Mus musculus GN=Rpl37 PE=3 SV=3	Gm13826; Rpl37rt; Rpl37	1.03317	1.18979	0.477878	1.09947	1.15158	18.5567	4	10	4	1	0	121.75	4	97	11.071	11.74
Q99MR8	Methylcrotonoyl-CoA carboxylase subunit alpha, mitochondrial OS=Mus musculus GN=Mccc1 PE=1 SV=2	Mccc1	0.838576	1.18787	0.301776	0.338837	1.41653	55.6485	35	276	35	1	0	4686.68	35	717	79.293	7.83
P62835	Ras-related protein Rap-1A OS=Mus musculus GN=Rap1a PE=1 SV=1	Rap1a	0.787585	1.18581	0.357394	0.501818	1.50563	10.3261	2	6	2	1	0	157.346	2	184	20.974	6.67
G5E902	MCG10343, isoform CRA_b OS=Mus musculus GN=Slc25a3 PE=1 SV=1	Slc25a3	0.686305	1.18447	0.101934	0.380679	1.72586	15.0838	6	13	6	1	0	157.055	6	358	39.711	9.29
Q9Z0X1	Apoptosis-inducing factor 1, mitochondrial OS=Mus musculus GN=Aifm1 PE=1 SV=1	Aifm1	0.751539	1.17064	0.0937867	0.6904	1.55766	3.10458	2	2	2	1	0	49.03	2	612	66.724	9.17
Q3ULF7	Actin-related protein 3 OS=Mus musculus GN=Actr3 PE=1 SV=1	Actr3	0.801182	1.16896	0.29536	0.116705	1.45905	11.244	4	4	4	1	0	95.12	4	418	47.327	5.88
P04406	Glyceraldehyde-3-phosphate dehydrogenase OS=Homo sapiens GN=GAPDH PE=1 SV=3	GAPDH	1.96379	1.16791	1.38052	0.376093	0.594719	15.8209	4	10	1	1	0	202.97	4	335	36.03	8.46
Q3TQ70	Beta1 subnuit of GTP-binding protein OS=Mus musculus GN=Gnb1 PE=1 SV=1	Gnb1	0.879041	1.15087	0.311623	0.576045	1.30923	9.41176	3	7	1	1	0	119.047	3	340	37.353	6
Q545V8	Casein kinase II subunit alpha' OS=Mus musculus GN=Csnk2a2 PE=1 SV=1	Csnk2a2	1.05014	1.14183	0.0435229	0.617606	1.08731	23.7143	7	13	7	1	0	161.046	7	350	41.189	8.56
P62849	40S ribosomal protein S24 OS=Mus musculus GN=Rps24 PE=1 SV=1	Rps24; LOC677113; LOC102642752	0.776406	1.13768	0.22274	0.4678	1.46532	30.0752	4	15	4	1	0	142.334	4	133	15.413	10.78
Q3ULD5	Methylcrotonoyl-CoA carboxylase beta chain, mitochondrial OS=Mus musculus GN=Mccc2 PE=1 SV=1	Mccc2	0.970438	1.13242	0.132449	0.48455	1.16692	41.3854	20	85	20	1	0	1895.64	20	563	61.34	8
Q8R429	Sarcoplasmic/endoplasmic reticulum calcium ATPase 1 OS=Mus musculus GN=Atp2a1 PE=1 SV=1	Atp2a1	0.704813	1.13218	0.209478	0.125955	1.60635	15.2918	14	21	8	1	0	294.789	14	994	109.355	5.22
P26443	Glutamate dehydrogenase 1, mitochondrial OS=Mus musculus GN=Glud1 PE=1 SV=1	Glud1	0.649545	1.12587	0.112805	0.506289	1.73332	8.96057	4	7	4	1	0	128.667	4	558	61.298	8
P62918	60S ribosomal protein L8 OS=Mus musculus GN=Rpl8 PE=1 SV=2	Rpl8	0.892541	1.12545	0.0349081	0.778177	1.26095	22.5681	6	8	6	1	0	136.47	6	257	28.007	11.03
Q3U2W2	MYB binding protein (P160) 1a, isoform CRA_b OS=Mus musculus GN=Mybbp1a PE=1 SV=1	Mybbp1a	0.887904	1.11961	0.155517	0.561904	1.26096	27.3065	33	93	33	1	0	1410.47	33	1344	151.942	8.95
P35979	60S ribosomal protein L12 OS=Mus musculus GN=Rpl12 PE=1 SV=2	Rpl12	0.581624	1.11922	0.170113	0.624689	1.9243	49.0909	6	11	6	1	0	235.203	6	165	17.794	9.42
P12970	60S ribosomal protein L7a OS=Mus musculus GN=Rpl7a PE=1 SV=2	Rpl7a	0.848568	1.11075	0.194724	0.540795	1.30898	33.0827	11	45	11	1	0	911.811	11	266	29.958	10.56
P61255	60S ribosomal protein L26 OS=Mus musculus GN=Rpl26 PE=1 SV=1	Rpl26; Gm15772	0.763993	1.10583	0.189933	0.676801	1.44744	23.4483	6	18	6	1	0	195.643	6	145	17.248	10.55
Q9DCJ7	Aurora kinase A-interacting protein OS=Mus musculus GN=Aurkaip1 PE=2 SV=2	Aurkaip1	0.833552	1.10253	0.0848905	1.13989	1.32269	5	1	5	1	1	0	75.45	1	200	23.286	10.73
P62264	40S ribosomal protein S14 OS=Mus musculus GN=Rps14 PE=1 SV=3	Rps14	0.702755	1.09752	0.253301	0.564187	1.56174	39.0728	6	25	6	1	0	274.873	6	151	16.263	10.05
P62717	60S ribosomal protein L18a OS=Mus musculus GN=Rpl18a PE=1 SV=1	Rpl18a	0.897629	1.09404	0.223928	1.07736	1.21881	30.1136	5	8	5	1	0	184.045	5	176	20.719	10.71
P62892	60S ribosomal protein L39 OS=Mus musculus GN=Rpl39 PE=1 SV=2	Rpl39	0.976881	1.09235	0.470161	0.783383	1.11821	19.6078	1	6	1	1	0	57.5	1	51	6.403	12.56
E9Q7G0	Protein Numa1 OS=Mus musculus GN=Numa1 PE=1 SV=1	Numa1	1.02646	1.07401	0.167935	0.96661	1.04632	7.4021	15	16	15	1	0	218.192	15	2094	235.487	5.87
Q5SX40	Myosin-1 OS=Mus musculus GN=Myh1 PE=1 SV=1	Myh1	0.793696	1.07	0.0792483	0.0946885	1.34813	17.5592	33	65	8	1	0	490.146	33	1942	223.203	5.76
P14131	40S ribosomal protein S16 OS=Mus musculus GN=Rps16 PE=1 SV=4	Rps16-ps2; Rps16	0.745432	1.06967	0.131174	0.625056	1.43496	49.3151	8	19	8	1	0	224.165	8	146	16.435	10.21
P47963	60S ribosomal protein L13 OS=Mus musculus GN=Rpl13 PE=1 SV=3	Rpl13	0.693999	1.06166	0.221487	0.574708	1.52977	31.7536	8	23	8	1	0	231.097	8	211	24.291	11.55
P0C0S8	Histone H2A type 1 OS=Homo sapiens GN=HIST1H2AG PE=1 SV=2	HIST1H2AG; HIST1H2AM; HIST1H2AI; HIST1H2AK; HIST1H2AL	0.854139	1.05971	0.752492	0.414784	1.24068	32.3077	5	79	1	1	0	410.151	5	130	14.083	10.9
Q5I0T8	Ribosomal protein L19 OS=Mus musculus GN=Rpl19 PE=1 SV=1	Rpl19; Rpl19-ps11	0.716909	1.05963	0.236302	1.01202	1.47805	4.59184	1	2	1	1	0	79.38	1	196	23.451	11.47
P27659	60S ribosomal protein L3 OS=Mus musculus GN=Rpl3 PE=1 SV=3	Rpl3	0.81876	1.05592	0.114729	0.582471	1.28966	22.3325	11	25	11	1	0	276.36	11	403	46.081	10.21
P14148	60S ribosomal protein L7 OS=Mus musculus GN=Rpl7 PE=1 SV=2	Rpl7	0.719616	1.04574	0.173756	0.60561	1.4532	39.6296	14	39	14	1	0	520.711	14	270	31.4	10.89
Q564D0	Fusion, derived from t(12;16) malignant liposarcoma (Human), isoform CRA_a OS=Mus musculus GN=Fus PE=1 SV=1	Fus	1.10333	1.04232	0.228763	0.304743	0.944706	7.52896	3	4	3	1	0	31.95	3	518	52.642	9.36
Q99020	Heterogeneous nuclear ribonucleoprotein A/B OS=Mus musculus GN=Hnrnpab PE=1 SV=1	Hnrnpab	0.890133	1.03766	0.130817	1.00961	1.16574	14.0351	3	3	3	1	0	56.7767	3	285	30.812	7.91
Q9CX86	Heterogeneous nuclear ribonucleoprotein A0 OS=Mus musculus GN=Hnrnpa0 PE=1 SV=1	Hnrnpa0	0.773602	1.03406	0.129441	1.00838	1.33668	14.0984	4	11	3	1	0	190.372	4	305	30.512	9.31
P41105	60S ribosomal protein L28 OS=Mus musculus GN=Rpl28 PE=1 SV=2	Rpl28	0.742681	1.02175	0.181726	0.932768	1.37576	27.0073	4	9	4	1	0	210.422	4	137	15.724	12.02
A0A0A6YX26	60S ribosomal protein L31 OS=Mus musculus GN=Rpl31 PE=1 SV=1		0.738493	1.01595	0.0716653	0.784615	1.3757	20.155	3	10	3	1	0	90.6997	3	129	14.987	10.61
Q6ZWZ7	60S ribosomal protein L17 OS=Mus musculus GN=Rpl17 PE=1 SV=1	Rpl17; Rpl17-ps5	0.76792	1.00329	0.0205338	0.646418	1.3065	25.5435	5	14	5	1	0	89.2135	5	184	21.383	10.18
Q8VH51	RNA-binding protein 39 OS=Mus musculus GN=Rbm39 PE=1 SV=2	Rbm39	1.00937	1.00326	0.0946718	0.897258	0.993942	12.4528	7	10	7	1	0	117.948	7	530	59.37	10.1
Q91Z83	Myosin-7 OS=Mus musculus GN=Myh7 PE=1 SV=1	Myh7	0.875415	1.00313	0.0265268	0.192257	1.14589	19.0698	35	58	19	1	1	507.879	35	1935	222.741	5.76
Q6ZWZ4	60S ribosomal protein L36 OS=Mus musculus GN=Rpl36 PE=1 SV=1	Rpl36	1.02379	1.00172	0.340395	0.998481	0.978444	29.5238	3	5	3	1	0	111.67	3	105	12.246	11.59
Q8CI11	Guanine nucleotide-binding protein-like 3 OS=Mus musculus GN=Gnl3 PE=1 SV=2	Gnl3	0.977359	0.998845	0.196761	1.10679	1.02198	39.2193	25	45	24	1	1	549.845	25	538	60.749	9.11
Q6ZWN5	40S ribosomal protein S9 OS=Mus musculus GN=Rps9 PE=1 SV=3	Rps9	0.689091	0.990252	0.19181	0.623971	1.43704	41.7526	10	18	10	1	0	145.266	10	194	22.578	10.65
E9QAZ2	Ribosomal protein L15 OS=Mus musculus GN=Gm10020 PE=3 SV=1		0.83439	0.972851	0.224727	0.862965	1.16594	20.5882	4	8	4	1	0	105.252	4	204	24.062	11.58
P47911	60S ribosomal protein L6 OS=Mus musculus GN=Rpl6 PE=1 SV=3	Rpl6	0.778022	0.972765	0.0670943	0.485497	1.2503	29.3919	9	30	9	1	0	307.328	9	296	33.489	10.7
Q6IFZ8	MCG1050941 OS=Mus musculus GN=Gm5414 PE=1 SV=1	Gm5414	0.812667	0.969224	0.321741	0.0577675	1.19265	11.5942	7	18	1	1	0	164.885	7	552	60.191	7.3
Q80XI4	Phosphatidylinositol 5-phosphate 4-kinase type-2 beta OS=Mus musculus GN=Pip4k2b PE=1 SV=1	Pip4k2b	1.05235	0.963837	0.0474732	0.858111	0.915891	19.9519	9	33	6	1	4	446.178	9	416	47.289	7.33
P27661	Histone H2AX OS=Mus musculus GN=H2afx PE=1 SV=2	H2afx	0.60279	0.957387	0.386263	0.387252	1.58826	27.2727	6	76	2	1	6	298.887	6	143	15.133	10.74
Q9D1R9	60S ribosomal protein L34 OS=Mus musculus GN=Rpl34 PE=1 SV=2	Rpl34-ps1; Rpl34; Gm4705	0.843006	0.956965	0.204005	0.629388	1.13518	41.8803	6	14	6	1	0	154.084	6	117	13.284	11.47
Q99ME9	Nucleolar GTP-binding protein 1 OS=Mus musculus GN=Gtpbp4 PE=1 SV=3	Gtpbp4	0.895056	0.955108	0.275334	0.897224	1.06709	9.93691	8	21	8	1	0	133.754	8	634	74.066	9.52
Q544E3	Phosphatidylinositol 5-phosphate 4-kinase type-2 alpha OS=Mus musculus GN=Pip4k2a PE=1 SV=1	Pip4k2a	0.988952	0.952692	0.299156	0.731733	0.963335	20.4938	8	28	5	1	0	300.767	8	405	46.122	6.99
Q9CR57	60S ribosomal protein L14 OS=Mus musculus GN=Rpl14 PE=1 SV=3	Rpl14	0.821744	0.950484	0.202588	0.572518	1.15667	25.8065	5	8	5	1	0	330.082	5	217	23.549	11.02
P61486	60S ribosomal protein L36a OS=Takifugu rubripes GN=rpl36a PE=3 SV=2	LOC101061283	0.923553	0.942925	0.0724657	1.0887	1.02098	24.5283	4	16	4	1	0	171.32	4	106	12.52	10.54
P62267	40S ribosomal protein S23 OS=Mus musculus GN=Rps23 PE=1 SV=3	Rps23	0.945782	0.940619	0.0319463	0.880209	0.994541	28.6713	4	9	4	1	0	214.259	4	143	15.798	10.49
Q564E8	60S ribosomal protein L4 OS=Mus musculus GN=Rpl4 PE=1 SV=1	Rpl4	0.999896	0.925587	0.0925254	0.746262	0.925684	29.8329	13	41	13	1	0	801.968	13	419	47.124	11
P24788	Cyclin-dependent kinase 11B OS=Mus musculus GN=Cdk11b PE=1 SV=2	Cdk11b	1.05995	0.906427	0.525072	0.798504	0.855162	3.18878	3	4	3	1	0	32.05	3	784	91.458	5.39
P14115	60S ribosomal protein L27a OS=Mus musculus GN=Rpl27a PE=1 SV=5	Rpl27a	1.12441	0.906326	0.527513	0.800943	0.806044	28.3784	5	21	5	1	0	287.977	5	148	16.595	11.12
P62737	Actin, aortic smooth muscle OS=Mus musculus GN=Acta2 PE=1 SV=1	Acta2	0.772318	0.881119	0.437313	0.28727	1.14088	46.1538	17	229	1	1	8	4040.42	17	377	41.982	5.39
Q5BLJ9	60S ribosomal protein L27 OS=Mus musculus GN=Rpl27 PE=1 SV=1	Rpl27	0.734889	0.867679	0.15867	0.646072	1.18069	32.3529	5	16	5	1	0	134.286	5	136	15.788	10.56
Q497E9	40S ribosomal protein S8 OS=Mus musculus GN=Rps8 PE=1 SV=1	Rps8; Gm15501	0.854496	0.858342	0.145133	0.683628	1.0045	58.1731	11	27	11	1	0	445.05	11	208	24.19	10.32
O09167	60S ribosomal protein L21 OS=Mus musculus GN=Rpl21 PE=1 SV=3	Rpl21	0.781866	0.850782	0.0454825	0.898852	1.08814	18.75	3	4	3	1	0	44.2433	3	160	18.55	10.49
P32067	Lupus La protein homolog OS=Mus musculus GN=Ssb PE=1 SV=1	Ssb	0.634758	0.839453	0.136531	0.673454	1.32248	16.8675	8	13	8	1	0	75.9674	8	415	47.727	9.77
Q8BP67	60S ribosomal protein L24 OS=Mus musculus GN=Rpl24 PE=1 SV=2	Rpl24	0.851827	0.823702	0.171057	0.547127	0.966982	45.8599	10	34	10	1	0	750.707	10	157	17.768	11.25
P13541	Myosin-3 OS=Mus musculus GN=Myh3 PE=2 SV=2	Myh3	0.852882	0.799658	0.225535	0.0483472	0.937595	34.3299	60	114	37	1	19	1054.62	60	1940	223.652	5.81
Q8BG05	Heterogeneous nuclear ribonucleoprotein A3 OS=Mus musculus GN=Hnrnpa3 PE=1 SV=1	Hnrnpa3	0.851091	0.78151	0.163257	0.887777	0.918244	10.2902	3	9	2	1	0	157.469	3	379	39.628	9.01
Q5BLK1	40S ribosomal protein S6 OS=Mus musculus GN=Rps6 PE=1 SV=1	Rps6-ps4; Rps6; LOC105244208	0.651775	0.771658	0.22055	0.645207	1.18393	33.7349	10	30	6	1	4	248.578	10	249	28.663	10.84
Q5M9M5	60S ribosomal protein L23a OS=Mus musculus GN=Rpl23a PE=1 SV=1	Rpl23a	0.849381	0.747829	0.348556	0.791441	0.88044	32.0513	5	29	5	1	0	354.111	5	156	17.684	10.45
P47915	60S ribosomal protein L29 OS=Mus musculus GN=Rpl29 PE=2 SV=2	Rpl29; Gm8210	0.787261	0.607797	0.202555	0.661234	0.77204	27.5	5	23	5	1	0	361.326	5	160	17.576	11.84
